# Supplementary material for: Poly[μ6-(naphthalene-2,6-di­carboxyl­ato)-bis­(aqua­lithium)]
Source: Acta Crystallogr Sect E Struct Rep Online. 2014 Jul 2;70(Pt 8):m288. doi: 10.1107/S1600536814013130 (PMC4158488; doi:10.1107/S1600536814013130)
Supplement: Supplementary file 1 [file e-70-0m288-sup1.cif]

##############################################################################
#                                                                            #
# This CIF contains the data in a paper accepted for publication in          #
# Acta Crystallographica Section E. It conforms to the requirements of       #
# Notes for Authors for Acta Crystallographica Section E, and has been       #
# peer reviewed under the auspices of the IUCr Commission on Journals.       #
#                                                                            #
# Full details of the Crystallographic Information File format               #
# are given in the paper "The Crystallographic Information File (CIF):       #
# a New Standard Archive File for Crystallography" by S. R. Hall, F. H.      #
# Allen and I. D. Brown [Acta Cryst. (1991), A47, 655-685].                  #
#                                                                            #
# The current version of the core CIF dictionary is obtainable from          #
# ftp://ftp.iucr.org/pub/cif_core.dic.                                       #
#                                                                            #
# Software is freely available for graphical display of the structure(s)     #
# in this CIF. For information consult the CIF software page                 #
# http://www.iucr.org/resources/cif/software.                                #
#                                                                            #
# This file may be used for bona fide research purposes within the           #
# scientific community so long as proper attribution is given to the journal # 
# article from which it was obtained.                                        #
#                                                                            #
##############################################################################
data_I
_audit_creation_method     SHELXL-97
_journal_date_recd_electronic     2014-05-16
_journal_date_accepted     2014-06-05
_journal_name_full     'Acta Crystallographica, Section E'
_journal_year     2014
_journal_volume     70
_journal_issue      8
_journal_page_first     m288
_journal_page_last     m288
_journal_paper_category     QM
_journal_paper_doi     10.1107/S1600536814013130
_journal_coeditor_code     PJ2011
_publ_contact_author_name     'Jean-Noel Chotard'
_publ_contact_author_address
;
Laboratoire de R\'eactivit\'e et Chimie des Solides (LRCS)
Universit\'e de Picardie Jules Verne,
CNRS UMR 7314
33 rue Saint Leu
80039 Amiens, France
;
_publ_contact_author_email     'jean-noel.chotard@u-picardie.fr'
_publ_contact_author_fax     '+3322827590'
_publ_contact_author_phone     '+33322827814'
_publ_section_title
;
Poly[\m~6~-(naphthalene-2,6-dicarboxylato)-bis(aqualithium)]
;
loop_
    _publ_author_name
    _publ_author_footnote
    _publ_author_address
    'F\'ed\`ele, Lionel' .
;
Laboratoire de R\'eactivit\'e et Chimie des Solides (LRCS),
Universit\'e de Picardie Jules Verne,
CNRS UMR 7314, 33 rue Saint Leu, 80039
Amiens,
France
;
    'Sauvage, Fr\'ed\'eric' .
;
Laboratoire de R\'eactivit\'e et Chimie des Solides (LRCS),
Universit\'e de Picardie Jules Verne,
CNRS UMR 7314, 33 rue Saint Leu, 80039
Amiens,
France
;
    'Becuwe, Matthieu' .
;
Laboratoire de R\'eactivit\'e et Chimie des Solides (LRCS),
Universit\'e de Picardie Jules Verne,
CNRS UMR 7314, 33 rue Saint Leu, 80039
Amiens,
France
;
    'Chotard, Jean-No\"el' .
;
Laboratoire de R\'eactivit\'e et Chimie des Solides (LRCS),
Universit\'e de Picardie Jules Verne,
CNRS UMR 7314, 33 rue Saint Leu, 80039
Amiens,
France
;
_database_code_depnum_ccdc_archive     'CCDC 1006973'
_chemical_name_systematic
;
Poly[\m~6~-(naphthalene-2,6-dicarboxylato)-bis(aqualithium)]
;
_chemical_name_common     ?
_chemical_formula_moiety     'C6 H5 Li O3'
_chemical_formula_sum     'C6 H5 Li O3'
_chemical_formula_iupac     '[Li2 (C12 H6 O4) (H2 O)2]'
_chemical_formula_weight     132.04
_chemical_melting_point     ?
_symmetry_cell_setting     monoclinic
_symmetry_space_group_name_H-M     'C 2/c'
_symmetry_space_group_name_Hall     '-C 2yc'
loop_
    _symmetry_equiv_pos_as_xyz
    'x, y, z'
    '-x, y, -z+1/2'
    'x+1/2, y+1/2, z'
    '-x+1/2, y+1/2, -z+1/2'
    '-x, -y, -z'
    'x, -y, z-1/2'
    '-x+1/2, -y+1/2, -z'
    'x+1/2, -y+1/2, z-1/2'
_cell_length_a     23.5695(18)
_cell_length_b     6.8115(5)
_cell_length_c     7.5327(6)
_cell_angle_alpha     90.00
_cell_angle_beta     90.325(3)
_cell_angle_gamma     90.00
_cell_volume     1209.31(16)
_cell_formula_units_Z     8
_cell_measurement_reflns_used     ?
_cell_measurement_theta_min     ?
_cell_measurement_theta_max     ?
_cell_measurement_temperature     293(2)
_exptl_crystal_description     prism
_exptl_crystal_colour     colourless
_exptl_crystal_size_max     0.117
_exptl_crystal_size_mid     0.050
_exptl_crystal_size_min     0.027
_exptl_crystal_density_diffrn     1.450
_exptl_crystal_density_meas     ?
_exptl_crystal_density_method     'not measured'
_exptl_crystal_F_000     544
_exptl_absorpt_coefficient_mu     0.114
_exptl_absorpt_correction_type     multi-scan
_exptl_absorpt_process_details     '(SADABS; Bruker, 2007)'
_exptl_absorpt_correction_T_min     0.707
_exptl_absorpt_correction_T_max     0.746
_exptl_special_details     ?
_diffrn_ambient_temperature     293(2)
_diffrn_radiation_type     MoK\a
_diffrn_radiation_wavelength     0.71073
_diffrn_radiation_source     'fine-focus sealed tube'
_diffrn_radiation_monochromator     'multilayer optics'
_diffrn_measurement_device_type     'Bruker D8 Venture'
_diffrn_measurement_method     'phi scan'
_diffrn_detector_area_resol_mean     ?
_diffrn_reflns_number     12848
_diffrn_reflns_av_R_equivalents     0.0503
_diffrn_reflns_av_sigmaI/netI     0.0270
_diffrn_reflns_theta_min     3.11
_diffrn_reflns_theta_max     27.50
_diffrn_reflns_theta_full     27.50
_diffrn_measured_fraction_theta_max     0.998
_diffrn_measured_fraction_theta_full     0.998
_diffrn_reflns_limit_h_min     -30
_diffrn_reflns_limit_h_max     29
_diffrn_reflns_limit_k_min     -8
_diffrn_reflns_limit_k_max     8
_diffrn_reflns_limit_l_min     -9
_diffrn_reflns_limit_l_max     9
_diffrn_standards_number     ?
_diffrn_standards_interval_count     ?
_diffrn_standards_interval_time     ?
_diffrn_standards_decay_%     ?
_refine_special_details
;
Refinement of <i>F</i>^2^ against ALL reflections. The weighted <i>R</i>-factor
<i>wR</i> and goodness of fit <i>S</i> are based on <i>F</i>^2^, conventional
<i>R</i>-factors <i>R</i> are based on <i>F</i>, with <i>F</i> set to zero for
negative <i>F</i>^2^. The threshold expression of <i>F</i>^2^ >
\s(<i>F</i>^2^) is used only for calculating <i>R</i>-factors(gt) <i>etc</i>.
and is not relevant to the choice of reflections for refinement.
<i>R</i>-factors based on <i>F</i>^2^ are statistically about twice as large
as those based on <i>F</i>, and <i>R</i>- factors based on ALL data will be
even larger\\cdotA single gross outlier (reflection 3 3 3)was omitted from the
final refinement.
;
_reflns_number_total     1388
_reflns_number_gt     1032
_reflns_threshold_expression     I>2sigma(I)
_refine_ls_structure_factor_coef     Fsqd
_refine_ls_matrix_type     full
_refine_ls_R_factor_all     0.0695
_refine_ls_R_factor_gt     0.0433
_refine_ls_wR_factor_gt     0.0996
_refine_ls_wR_factor_ref     0.1093
_refine_ls_goodness_of_fit_ref     1.056
_refine_ls_restrained_S_all     1.056
_refine_ls_number_reflns     1388
_refine_ls_number_parameters     99
_refine_ls_number_restraints     0
_refine_ls_hydrogen_treatment     mixed
_refine_ls_weighting_scheme     calc
_refine_ls_weighting_details
         'calc w=1/[\s^2^(Fo^2^)+(0.0452P)^2^+1.0165P] where P=(Fo^2^+2Fc^2^)/3'
_atom_sites_solution_hydrogens     geom
_atom_sites_solution_primary     direct
_atom_sites_solution_secondary     difmap
_refine_ls_shift/su_max     0.010
_refine_ls_shift/su_mean     0.002
_refine_diff_density_max     0.229
_refine_diff_density_min     -0.241
_refine_ls_extinction_method     none
_refine_ls_extinction_coef     ?
loop_
    _atom_type_symbol
    _atom_type_description
    _atom_type_scat_dispersion_real
    _atom_type_scat_dispersion_imag
    _atom_type_scat_source
    'C' 'C' 0.0033 0.0016
                         'International Tables Vol C Tables 4.2.6.8 and 6.1.1.4'
    'H' 'H' 0.0000 0.0000
                         'International Tables Vol C Tables 4.2.6.8 and 6.1.1.4'
    'O' 'O' 0.0106 0.0060
                         'International Tables Vol C Tables 4.2.6.8 and 6.1.1.4'
    'Li' 'Li' -0.0003 0.0001
                         'International Tables Vol C Tables 4.2.6.8 and 6.1.1.4'
_computing_data_collection     'APEX2 (Bruker, 2007)'
_computing_cell_refinement     'SAINT (Bruker, 2007)'
_computing_data_reduction     'SAINT (Bruker, 2007)'
_computing_structure_solution     'SHELXS97 (Sheldrick, 2008)'
_computing_structure_refinement
                               '<i>SHELXLE</i> (H\"ubschle <i>et al.</i>, 2011)'
_computing_molecular_graphics     '<i>VESTA</i> (Momma & Izumi, 2011)'
_computing_publication_material     'publCIF (Westrip, 2010)'
loop_
    _atom_site_type_symbol
    _atom_site_label
    _atom_site_fract_x
    _atom_site_fract_y
    _atom_site_fract_z
    _atom_site_U_iso_or_equiv
    _atom_site_adp_type
    _atom_site_calc_flag
    _atom_site_refinement_flags
    _atom_site_occupancy
    _atom_site_symmetry_multiplicity
    _atom_site_disorder_assembly
    _atom_site_disorder_group
    O O1 0.06322(5) 0.42265(18) 0.41860(17) 0.0357(3) Uani d . 1 1 . .
    H H1W 0.0611(12) 0.761(5) 0.695(4) 0.082(10) Uiso d . 1 1 . .
    H H2W 0.0553(11) 0.949(5) 0.635(4) 0.089(10) Uiso d . 1 1 . .
    O O2 0.05985(7) 0.8245(3) 0.6045(2) 0.0496(4) Uani d . 1 1 . .
    O O3 -0.05040(4) 0.75789(19) 0.34106(15) 0.0323(3) Uani d . 1 1 . .
    C C1 0.08206(6) 0.3193(2) 0.5432(2) 0.0252(4) Uani d . 1 1 . .
    C C2 0.14481(6) 0.2809(2) 0.5548(2) 0.0251(4) Uani d . 1 1 . .
    C C3 0.17876(6) 0.3237(2) 0.4137(2) 0.0261(4) Uani d . 1 1 . .
    H H3 0.1627 0.3764 0.3112 0.031 Uiso calc R 1 1 . .
    C C4 0.23825(6) 0.2893(2) 0.4209(2) 0.0245(4) Uani d . 1 1 . .
    C C5 0.22574(7) 0.1697(3) 0.7239(2) 0.0300(4) Uani d . 1 1 . .
    H H4 0.2412 0.1206 0.8288 0.036 Uiso calc R 1 1 . .
    C C6 0.16892(7) 0.2010(3) 0.7120(2) 0.0303(4) Uani d . 1 1 . .
    H H5 0.1457 0.1700 0.8074 0.036 Uiso calc R 1 1 . .
    Li Li1 0.03075(12) 0.6849(4) 0.4040(4) 0.0305(6) Uani d . 1 1 . .
loop_
    _atom_site_aniso_label
    _atom_site_aniso_U_11
    _atom_site_aniso_U_22
    _atom_site_aniso_U_33
    _atom_site_aniso_U_12
    _atom_site_aniso_U_13
    _atom_site_aniso_U_23
    O1 0.0262(6) 0.0378(7) 0.0432(7) 0.0097(5) -0.0039(5) 0.0041(6)
    O2 0.0714(11) 0.0404(9) 0.0367(8) -0.0102(8) -0.0102(7) -0.0003(7)
    O3 0.0197(5) 0.0452(7) 0.0322(6) -0.0007(5) 0.0075(5) -0.0052(6)
    C1 0.0190(7) 0.0253(8) 0.0313(9) 0.0018(6) 0.0016(6) -0.0084(7)
    C2 0.0180(7) 0.0241(8) 0.0333(9) 0.0019(6) 0.0022(6) -0.0009(7)
    C3 0.0208(8) 0.0285(8) 0.0290(8) 0.0037(7) -0.0011(6) 0.0035(7)
    C4 0.0215(8) 0.0236(8) 0.0283(8) 0.0021(6) 0.0010(6) 0.0023(7)
    C5 0.0241(8) 0.0365(9) 0.0293(9) 0.0035(7) 0.0005(6) 0.0096(8)
    C6 0.0239(8) 0.0366(9) 0.0304(9) 0.0016(7) 0.0063(6) 0.0053(7)
    Li1 0.0275(14) 0.0337(15) 0.0302(14) 0.0016(12) -0.0007(11) 0.0021(12)
_geom_special_details
;
All e.s.d.'s (except the e.s.d. in the dihedral angle between two l.s. planes)
are estimated using the full covariance matrix. The cell e.s.d.'s are taken
into account individually in the estimation of e.s.d.'s in distances, angles
and torsion angles; correlations between e.s.d.'s in cell parameters are only
used when they are defined by crystal symmetry. An approximate (isotropic)
treatment of cell e.s.d.'s is used for estimating e.s.d.'s involving l.s.
planes.
;
loop_
    _geom_bond_atom_site_label_1
    _geom_bond_atom_site_label_2
    _geom_bond_site_symmetry_2
    _geom_bond_distance
    _geom_bond_publ_flag
    O1 C1 . 1.253(2) ?
    O1 Li1 . 1.946(3) ?
    O2 Li1 . 1.910(3) ?
    O2 H1W . 0.81(3) ?
    O2 H2W . 0.89(3) ?
    O3 C1 5_566 1.265(2) ?
    O3 Li1 2 1.969(3) ?
    O3 Li1 . 2.030(3) ?
    C1 O3 5_566 1.265(2) ?
    C1 C2 . 1.504(2) ?
    C1 Li1 5_566 2.691(3) ?
    C2 C3 . 1.365(2) ?
    C2 C6 . 1.419(2) ?
    C3 C4 . 1.422(2) ?
    C3 H3 . 0.9300 ?
    C4 C5 7_556 1.414(2) ?
    C4 C4 7_556 1.417(3) ?
    C5 C6 . 1.359(2) ?
    C5 C4 7_556 1.414(2) ?
    C5 H4 . 0.9300 ?
    C6 H5 . 0.9300 ?
    Li1 O3 2 1.969(3) ?
    Li1 C1 5_566 2.691(3) ?
    Li1 Li1 2 2.728(6) ?
    Li1 Li1 5_566 3.250(6) ?
loop_
    _geom_angle_atom_site_label_1
    _geom_angle_atom_site_label_2
    _geom_angle_atom_site_label_3
    _geom_angle_site_symmetry_1
    _geom_angle_site_symmetry_3
    _geom_angle
    _geom_angle_publ_flag
    C1 O1 Li1 . . 134.09(14) ?
    Li1 O2 H1W . . 114(2) ?
    Li1 O2 H2W . . 129.8(19) ?
    H1W O2 H2W . . 107(3) ?
    C1 O3 Li1 5_566 2 133.11(14) ?
    C1 O3 Li1 5_566 . 107.22(13) ?
    Li1 O3 Li1 2 . 86.02(13) ?
    O1 C1 O3 . 5_566 122.81(14) ?
    O1 C1 C2 . . 119.05(14) ?
    O3 C1 C2 5_566 . 118.13(14) ?
    O1 C1 Li1 . 5_566 76.73(11) ?
    O3 C1 Li1 5_566 5_566 46.09(10) ?
    C2 C1 Li1 . 5_566 164.10(13) ?
    C3 C2 C6 . . 119.84(14) ?
    C3 C2 C1 . . 119.89(14) ?
    C6 C2 C1 . . 120.27(14) ?
    C2 C3 C4 . . 121.15(15) ?
    C2 C3 H3 . . 119.4 ?
    C4 C3 H3 . . 119.4 ?
    C5 C4 C4 7_556 7_556 119.35(17) ?
    C5 C4 C3 7_556 . 122.30(14) ?
    C4 C4 C3 7_556 . 118.35(17) ?
    C6 C5 C4 . 7_556 120.93(15) ?
    C6 C5 H4 . . 119.5 ?
    C4 C5 H4 7_556 . 119.5 ?
    C5 C6 C2 . . 120.35(15) ?
    C5 C6 H5 . . 119.8 ?
    C2 C6 H5 . . 119.8 ?
    O2 Li1 O1 . . 105.84(15) ?
    O2 Li1 O3 . 2 122.04(16) ?
    O1 Li1 O3 . 2 100.98(14) ?
    O2 Li1 O3 . . 113.35(15) ?
    O1 Li1 O3 . . 127.43(16) ?
    O3 Li1 O3 2 . 86.88(12) ?
    O2 Li1 C1 . 5_566 103.83(13) ?
    O1 Li1 C1 . 5_566 111.74(13) ?
    O3 Li1 C1 2 5_566 112.28(13) ?
    O3 Li1 C1 . 5_566 26.69(6) ?
    O2 Li1 Li1 . 2 149.25(11) ?
    O1 Li1 Li1 . 2 104.78(10) ?
    O3 Li1 Li1 2 2 47.92(9) ?
    O3 Li1 Li1 . 2 46.06(9) ?
    C1 Li1 Li1 5_566 2 66.74(11) ?
    O2 Li1 Li1 . 5_566 101.12(15) ?
    O1 Li1 Li1 . 5_566 55.92(10) ?
    O3 Li1 Li1 2 5_566 136.12(18) ?
    O3 Li1 Li1 . 5_566 82.63(12) ?
    C1 Li1 Li1 5_566 5_566 58.82(9) ?
    Li1 Li1 Li1 2 5_566 98.18(13) ?
loop_
    _geom_torsion_atom_site_label_1
    _geom_torsion_atom_site_label_2
    _geom_torsion_atom_site_label_3
    _geom_torsion_atom_site_label_4
    _geom_torsion_site_symmetry_1
    _geom_torsion_site_symmetry_2
    _geom_torsion_site_symmetry_3
    _geom_torsion_site_symmetry_4
    _geom_torsion
    _geom_torsion_publ_flag
    Li1 O1 C1 O3 . . . 5_566 71.7(2) ?
    Li1 O1 C1 C2 . . . . -109.69(19) ?
    Li1 O1 C1 Li1 . . . 5_566 72.46(19) ?
    O1 C1 C2 C3 . . . . -13.1(2) ?
    O3 C1 C2 C3 5_566 . . . 165.63(15) ?
    Li1 C1 C2 C3 5_566 . . . 159.3(4) ?
    O1 C1 C2 C6 . . . . 166.67(15) ?
    O3 C1 C2 C6 5_566 . . . -14.6(2) ?
    Li1 C1 C2 C6 5_566 . . . -21.0(5) ?
    C6 C2 C3 C4 . . . . 0.2(3) ?
    C1 C2 C3 C4 . . . . 179.88(14) ?
    C2 C3 C4 C5 . . . 7_556 179.28(16) ?
    C2 C3 C4 C4 . . . 7_556 -0.5(3) ?
    C4 C5 C6 C2 7_556 . . . -1.7(3) ?
    C3 C2 C6 C5 . . . . 1.0(3) ?
    C1 C2 C6 C5 . . . . -178.74(15) ?
    C1 O1 Li1 O2 . . . . 24.8(2) ?
    C1 O1 Li1 O3 . . . 2 152.87(15) ?
    C1 O1 Li1 O3 . . . . -112.6(2) ?
    C1 O1 Li1 C1 . . . 5_566 -87.6(2) ?
    C1 O1 Li1 Li1 . . . 2 -158.04(16) ?
    C1 O1 Li1 Li1 . . . 5_566 -68.08(18) ?
    C1 O3 Li1 O2 5_566 . . . -73.79(18) ?
    Li1 O3 Li1 O2 2 . . . 152.12(13) ?
    C1 O3 Li1 O1 5_566 . . . 61.0(2) ?
    Li1 O3 Li1 O1 2 . . . -73.05(18) ?
    C1 O3 Li1 O3 5_566 . . 2 162.48(11) ?
    Li1 O3 Li1 O3 2 . . 2 28.40(17) ?
    Li1 O3 Li1 C1 2 . . 5_566 -134.08(16) ?
    C1 O3 Li1 Li1 5_566 . . 2 134.08(16) ?
    C1 O3 Li1 Li1 5_566 . . 5_566 25.18(15) ?
    Li1 O3 Li1 Li1 2 . . 5_566 -108.90(8) ?
loop_
    _geom_hbond_atom_site_label_D
    _geom_hbond_atom_site_label_H
    _geom_hbond_atom_site_label_A
    _geom_hbond_site_symmetry_A
    _geom_hbond_distance_DH
    _geom_hbond_distance_HA
    _geom_hbond_distance_DA
    _geom_hbond_angle_DHA
    O2 H1W O1 6_566 0.81(3) 2.10(3) 2.905(2) 176(3)
    O2 H2W O3 5_576 0.89(3) 2.01(3) 2.883(2) 169(3)
