# Supplementary material for: Poly[μ6-(naphthalene-2,6-di­carboxyl­ato)-bis­(aqua­lithium)]
Source: Acta Crystallogr Sect E Struct Rep Online. 2014 Jul 2;70(Pt 8):m288. doi: 10.1107/S1600536814013130 (PMC4158488; doi:10.1107/S1600536814013130)
Supplement: Supplementary file 2 [file e-70-0m288-Isup2.hkl]

# 
# h,k,l, Fc-squared, Fo-squared, sigma(Fo-squared) and status flag 
# 
data_I
_shelx_title ' 20140117_Li2NDC_4Long_0m in C2/c' 
_shelx_refln_list_code          4 
_shelx_F_calc_maximum      209.19 
_exptl_crystal_F_000       544.00 
_reflns_d_resolution_high  0.7696 
 
loop_ 
 _symmetry_equiv_pos_as_xyz 
 'x, y, z' 
 '-x, y, -z+1/2' 
 'x+1/2, y+1/2, z' 
 '-x+1/2, y+1/2, -z+1/2' 
 '-x, -y, -z' 
 'x, -y, z-1/2' 
 '-x+1/2, -y+1/2, -z' 
 'x+1/2, -y+1/2, z-1/2' 
 
_cell_length_a    23.5695 
_cell_length_b     6.8115 
_cell_length_c     7.5327 
_cell_angle_alpha  90.000 
_cell_angle_beta   90.325 
_cell_angle_gamma  90.000 
 
_shelx_F_squared_multiplier     1.000 
 
loop_ 
 _refln_index_h 
 _refln_index_k 
 _refln_index_l 
 _refln_F_squared_calc 
 _refln_F_squared_meas 
 _refln_F_squared_sigma 
 _refln_observed_status 
   4   0   0      460.10      448.27      5.87 o 
   6   0   0     6557.95     6272.76     49.97 o 
   8   0   0    19410.55    18805.28    132.23 o 
  10   0   0    22602.78    23858.12    168.11 o 
  12   0   0      663.50      777.20     10.24 o 
  14   0   0      225.93      225.39      6.72 o 
  16   0   0      644.45      682.83     11.12 o 
  18   0   0     1028.43     1001.57     14.14 o 
  20   0   0      108.87      163.74      8.02 o 
  22   0   0      392.49      555.19     24.10 o 
  24   0   0      241.63      316.10     12.11 o 
  26   0   0       61.46       92.23     11.50 o 
  28   0   0        0.59       24.01     14.44 o 
  30   0   0       22.56       80.99     21.23 o 
   1   1   0     1781.04     1885.57      9.73 o 
   3   1   0        2.40        1.36      1.13 o 
   5   1   0      547.95      489.12      5.25 o 
   7   1   0      230.62      257.81      3.67 o 
   9   1   0      759.15      811.69      7.12 o 
  11   1   0      322.78      304.94      4.60 o 
  13   1   0       53.73       61.96      2.90 o 
  15   1   0      244.51      211.39      4.95 o 
  17   1   0        1.36       -1.23      2.82 o 
  19   1   0      165.05      163.47      5.29 o 
  21   1   0        4.70       14.30      4.04 o 
  23   1   0       89.08       66.70      5.83 o 
  25   1   0        8.35       19.01      6.20 o 
  27   1   0        1.70       14.18      8.87 o 
  29   1   0       41.37       38.04     13.26 o 
   0   2   0    43762.17    43759.45    284.96 o 
   2   2   0      335.80      319.66      4.02 o 
   4   2   0       82.71       95.88      2.55 o 
   6   2   0        1.79        1.32      1.67 o 
   8   2   0      761.72      703.49      6.30 o 
  10   2   0     4555.64     4887.62     26.20 o 
  12   2   0       60.94       68.32      3.02 o 
  14   2   0      226.55      202.32      5.44 o 
  16   2   0       75.44       76.63      4.24 o 
  18   2   0       40.76       49.68      4.24 o 
  20   2   0        5.24        4.59      4.45 o 
  22   2   0      690.63      554.90     10.92 o 
  24   2   0        6.59       11.52      6.35 o 
  26   2   0        0.04        1.39     11.74 o 
  28   2   0        9.65       -1.47     11.94 o 
   1   3   0       15.42       18.88      1.95 o 
   3   3   0      275.65      366.57      4.66 o 
   5   3   0        5.60        5.44      1.86 o 
   7   3   0      818.59      798.98      7.03 o 
   9   3   0      130.07      147.35      3.78 o 
  11   3   0      927.49      907.41      8.64 o 
  13   3   0       44.35       36.04      3.55 o 
  15   3   0       94.09       99.47      4.74 o 
  17   3   0      634.51      589.88      9.71 o 
  19   3   0     1029.08      933.92     14.64 o 
  21   3   0      179.75      169.80      7.31 o 
  23   3   0        0.02        2.67      6.62 o 
  25   3   0       70.16       61.06      9.79 o 
  27   3   0       32.06        1.11     12.07 o 
   0   4   0      250.29      294.94      6.82 o 
   2   4   0       13.16        6.24      2.25 o 
   4   4   0        6.39       10.34      2.45 o 
   6   4   0       42.62       44.23      2.64 o 
   8   4   0       49.34       65.11      3.31 o 
  10   4   0      568.97      603.72      6.88 o 
  12   4   0       39.45       38.00      3.99 o 
  14   4   0       17.58       24.09      4.47 o 
  16   4   0        1.49        9.31      4.78 o 
  18   4   0        4.11       10.08      5.44 o 
  20   4   0      251.97      272.41      9.42 o 
  22   4   0       30.45       36.45      7.55 o 
  24   4   0        7.32       -7.77      9.93 o 
  26   4   0        0.03      -15.19     15.19 o 
   1   5   0       66.99       59.46      3.49 o 
   3   5   0      149.41      178.17      5.09 o 
   5   5   0        8.94        7.56      3.18 o 
   7   5   0      363.46      339.34      6.62 o 
   9   5   0      513.44      545.13      8.02 o 
  11   5   0       48.21       57.61      3.57 o 
  13   5   0        9.72       19.34      4.73 o 
  15   5   0      129.74      133.74      6.69 o 
  17   5   0      497.68      489.52     11.21 o 
  19   5   0      728.94      710.02     14.41 o 
  21   5   0      240.41      244.97     11.15 o 
  23   5   0        1.06       12.90     12.73 o 
  25   5   0       88.33       76.83     16.40 o 
   0   6   0      266.89      416.64     11.39 o 
   2   6   0      175.65      178.12      5.87 o 
   4   6   0        7.57       -0.49      4.56 o 
   6   6   0        5.22       10.70      4.48 o 
   8   6   0        8.89        5.23      5.54 o 
  10   6   0      232.69      247.02      7.12 o 
  12   6   0      198.67      208.81      9.09 o 
  14   6   0       52.95       49.79      7.25 o 
  16   6   0      114.80      128.87      9.15 o 
  18   6   0       24.21       31.88     11.73 o 
  20   6   0      441.50      432.67     24.18 o 
  22   6   0       54.43       50.29     18.35 o 
   1   7   0      113.73      118.46      6.73 o 
   3   7   0        0.92        6.33      5.77 o 
   5   7   0        9.87        9.06      6.00 o 
   7   7   0       43.22       45.49      6.68 o 
   9   7   0       14.43       14.66      6.96 o 
  11   7   0      326.12      328.12     13.23 o 
  13   7   0      211.44      206.17     13.31 o 
  15   7   0       21.96       14.36     14.28 o 
  17   7   0        0.14        2.16     14.96 o 
   0   8   0      692.12      686.56     25.45 o 
   2   8   0        3.92       16.33     10.30 o 
   4   8   0        0.11       -6.37     11.60 o 
   6   8   0       32.01       33.15     10.68 o 
   8   8   0      105.39      117.83     14.91 o 
  10   8   0        2.77      -16.73     16.73 o 
  12   8   0      206.60      214.92     19.97 o 
 -29   1   1      500.54      607.36     23.31 o 
 -27   1   1       20.14       41.34     11.54 o 
 -25   1   1       18.83       23.80      8.01 o 
 -23   1   1        6.63        8.06      5.31 o 
 -21   1   1      125.22      128.09      5.71 o 
 -19   1   1      337.51      294.32      7.52 o 
 -17   1   1      210.02      206.06      5.97 o 
 -15   1   1      644.54      616.86      7.86 o 
 -13   1   1       11.63       21.73      2.70 o 
 -11   1   1      305.93      348.62      5.45 o 
  -9   1   1       29.46       68.51      2.97 o 
  -7   1   1      147.54      125.73      3.56 o 
  -5   1   1     1145.97     1051.81      7.97 o 
  -3   1   1     1104.14      938.28      7.75 o 
  -1   1   1     6457.06     6218.21     32.04 o 
   1   1   1    24313.79    23985.28    115.04 o 
   3   1   1      474.57      400.89      3.73 o 
   5   1   1      422.40      364.55      5.68 o 
   7   1   1      123.74      125.64      2.79 o 
   9   1   1        6.56       10.06      1.75 o 
  11   1   1     6053.56     6250.32     36.77 o 
  13   1   1       92.98      107.40      3.61 o 
  15   1   1      763.99      714.81      7.88 o 
  17   1   1       21.56       26.72      3.42 o 
  19   1   1       39.24       40.09      3.98 o 
  21   1   1       63.99       47.48      6.37 o 
  23   1   1     1157.73     1033.05     12.69 o 
  25   1   1       28.52       46.84      6.86 o 
  27   1   1       28.89       47.89      9.65 o 
  29   1   1        1.30       11.59     13.97 o 
 -28   2   1        7.26       -1.75     16.14 o 
 -26   2   1       33.79       27.96     10.20 o 
 -24   2   1        3.59        3.26      5.11 o 
 -22   2   1      302.29      276.33      8.75 o 
 -20   2   1      187.73      165.49      6.94 o 
 -18   2   1     1903.17     1868.96     15.81 o 
 -16   2   1       12.27       11.96      3.50 o 
 -14   2   1      180.41      171.09      5.18 o 
 -12   2   1      504.70      455.56      6.58 o 
 -10   2   1     3493.69     3512.86     21.72 o 
  -8   2   1      111.27      108.68      3.57 o 
  -6   2   1     1794.26     1792.94     12.90 o 
  -4   2   1     3751.02     3783.22     20.86 o 
  -2   2   1      488.21      490.52      5.08 o 
   0   2   1     3302.84     3388.25     17.61 o 
   2   2   1    22642.17    22669.86    103.75 o 
   4   2   1     1030.51     1105.03      7.89 o 
   6   2   1      688.51      754.62      5.62 o 
   8   2   1       49.64       40.40      2.05 o 
  10   2   1     1730.61     1664.19     12.51 o 
  12   2   1     3050.20     3161.11     21.22 o 
  14   2   1       25.53       32.48      2.99 o 
  16   2   1        0.61        5.17      3.03 o 
  18   2   1        1.29        4.21      4.83 o 
  20   2   1      156.75      173.23      6.51 o 
  22   2   1       17.20       13.96      5.25 o 
  24   2   1       67.20       48.44      7.16 o 
  26   2   1        0.09       -2.05      8.10 o 
  28   2   1        0.00        5.74     12.78 o 
 -27   3   1      167.71      183.67     14.23 o 
 -25   3   1      124.13      119.43     10.81 o 
 -23   3   1        7.86        4.37      7.10 o 
 -21   3   1       84.63       79.73      6.58 o 
 -19   3   1     1316.25     1320.57     13.15 o 
 -17   3   1      239.77      224.70      6.26 o 
 -15   3   1       13.39        9.46      3.37 o 
 -13   3   1      180.42      187.03      5.14 o 
 -11   3   1      201.01      170.54      4.78 o 
  -9   3   1     5475.77     5695.33     31.48 o 
  -7   3   1       15.65        7.51      2.39 o 
  -5   3   1      214.11      225.58      4.41 o 
  -3   3   1      755.95      768.84      7.04 o 
  -1   3   1      546.65      542.24      5.75 o 
   1   3   1     6598.84     6991.94     32.51 o 
   3   3   1      242.37      249.06      4.00 o 
   5   3   1      412.57      430.04      4.65 o 
   7   3   1      364.26      395.31      5.17 o 
   9   3   1      243.31      242.54      4.43 o 
  11   3   1      374.83      389.96      6.07 o 
  13   3   1       34.52       47.71      3.82 o 
  15   3   1       32.43       27.60      3.73 o 
  17   3   1        0.50        1.76      3.92 o 
  19   3   1       18.85       25.01      4.61 o 
  21   3   1       43.60       48.67      5.59 o 
  23   3   1      166.04      171.60      7.57 o 
  25   3   1        0.00        0.26      8.15 o 
  27   3   1       26.46       13.54     12.74 o 
 -26   4   1       14.37       -0.61     14.10 o 
 -24   4   1       40.18       40.01     11.79 o 
 -22   4   1      249.86      238.72     10.63 o 
 -20   4   1     1053.14      972.11     15.05 o 
 -18   4   1      530.74      533.53      9.17 o 
 -16   4   1       21.86       21.97      5.53 o 
 -14   4   1       18.96       22.72      4.75 o 
 -12   4   1       24.91       39.21      3.76 o 
 -10   4   1       76.23       80.80      4.20 o 
  -8   4   1        7.50        3.84      2.75 o 
  -6   4   1      153.73      156.61      4.62 o 
  -4   4   1       15.04       12.77      2.81 o 
  -2   4   1      666.39      687.38      7.13 o 
   0   4   1       88.54      104.57      3.28 o 
   2   4   1     6194.98     6528.28     32.69 o 
   4   4   1      567.47      571.98      6.40 o 
   6   4   1      815.34      784.97      7.80 o 
   8   4   1      524.09      519.73      6.86 o 
  10   4   1      292.64      264.83      5.77 o 
  12   4   1      347.90      374.41      6.47 o 
  14   4   1     1036.07      986.66     10.77 o 
  16   4   1      130.37      142.28      6.44 o 
  18   4   1       69.92       72.70      5.71 o 
  20   4   1      107.52      111.92     10.65 o 
  22   4   1       91.95       86.47      7.86 o 
  24   4   1        2.12        6.36     12.20 o 
  26   4   1       39.14       62.88     12.86 o 
 -25   5   1        3.29      -19.89     33.44 o 
 -23   5   1        2.17       17.78     18.38 o 
 -21   5   1       32.50       47.21      9.79 o 
 -19   5   1      124.79      132.62      9.37 o 
 -17   5   1       36.33       25.98      5.41 o 
 -15   5   1      131.44      124.56      5.65 o 
 -13   5   1       54.47       46.00      4.68 o 
 -11   5   1      139.38      141.02      5.44 o 
  -9   5   1     1682.35     1698.91     14.02 o 
  -7   5   1       22.10       23.56      3.60 o 
  -5   5   1      615.24      559.79      7.69 o 
  -3   5   1      230.33      228.60      6.12 o 
  -1   5   1       14.29       15.50      3.32 o 
   1   5   1      367.77      358.91      6.21 o 
   3   5   1      617.48      568.59      7.13 o 
   5   5   1      411.50      415.02      6.63 o 
   7   5   1      184.56      201.11      4.88 o 
   9   5   1       40.05       34.91      4.14 o 
  11   5   1      172.39      172.20      7.82 o 
  13   5   1     1424.20     1393.31     14.18 o 
  15   5   1        0.98       -2.50      5.23 o 
  17   5   1        5.15       10.85      5.57 o 
  19   5   1       69.77       86.14     11.10 o 
  21   5   1      543.63      522.56     14.04 o 
  23   5   1      105.46      115.38     13.22 o 
  25   5   1       31.99       52.47     16.80 o 
 -22   6   1       69.75       48.05     16.70 o 
 -20   6   1      175.83      176.23     18.89 o 
 -18   6   1      307.74      321.97     14.59 o 
 -16   6   1       75.18       89.12     10.02 o 
 -14   6   1        1.06        3.42      5.62 o 
 -12   6   1       73.69       78.81      5.88 o 
 -10   6   1       52.61       63.35      5.27 o 
  -8   6   1       90.25       81.92      5.85 o 
  -6   6   1        0.15        7.40      4.68 o 
  -4   6   1        5.90        8.00      4.31 o 
  -2   6   1       30.12       27.47      4.77 o 
   0   6   1       75.59       82.71      5.30 o 
   2   6   1      718.61      730.97      9.34 o 
   4   6   1       28.00       32.43      4.41 o 
   6   6   1       24.17       23.61      4.31 o 
   8   6   1       10.22        7.43      5.04 o 
  10   6   1        0.12       -5.39      5.39 o 
  12   6   1      601.12      626.38     11.96 o 
  14   6   1      316.98      308.93      9.88 o 
  16   6   1        6.58       14.76      7.84 o 
  18   6   1        0.95        4.84      9.51 o 
  20   6   1       21.32        9.71     13.87 o 
  22   6   1       39.78       38.82     16.26 o 
 -17   7   1      112.06      146.23     17.30 o 
 -15   7   1      158.55      181.56     15.71 o 
 -13   7   1       54.23       54.50     12.20 o 
 -11   7   1        6.89       -0.77      8.07 o 
  -9   7   1      574.91      572.20     17.99 o 
  -7   7   1       71.17       80.33      7.20 o 
  -5   7   1      176.80      180.10      7.89 o 
  -3   7   1       12.14       11.57      6.27 o 
  -1   7   1      100.38       83.51      6.75 o 
   1   7   1        6.01        2.19      5.93 o 
   3   7   1      159.60      150.07      6.93 o 
   5   7   1       46.84       54.37      6.35 o 
   7   7   1       36.91       30.94      5.54 o 
   9   7   1        5.53        8.37      8.98 o 
  11   7   1        5.25        2.72      9.61 o 
  13   7   1      574.20      598.24     29.03 o 
  15   7   1        3.22      -13.38     13.38 o 
  17   7   1        1.27       -5.42     18.05 o 
 -12   8   1       91.96       57.32     19.32 o 
 -10   8   1       15.57       16.83     16.66 o 
  -8   8   1       11.97       26.08     12.26 o 
  -6   8   1       36.09       59.45     11.19 o 
  -4   8   1        1.66        0.13      9.72 o 
  -2   8   1       57.50       69.86     11.73 o 
   0   8   1       18.29       16.95      9.81 o 
   2   8   1        4.34       20.84     10.02 o 
   4   8   1       24.84       16.99     10.78 o 
   6   8   1        0.28       11.09     12.95 o 
   8   8   1       35.16       38.69     19.92 o 
  10   8   1      208.68      211.48     19.22 o 
  12   8   1      214.53      221.52     20.42 o 
 -30   0   2       77.33      114.70     38.83 o 
 -28   0   2      993.13     1138.68     30.17 o 
 -26   0   2      330.73      319.89     21.34 o 
 -24   0   2      119.26      118.19     10.24 o 
 -22   0   2       16.47       23.48      8.41 o 
 -20   0   2      124.27      132.88      9.85 o 
 -18   0   2     5525.02     5264.88     46.97 o 
 -16   0   2      369.94      370.71     10.38 o 
 -14   0   2       15.53       13.86      4.34 o 
 -12   0   2      342.60      312.13      8.16 o 
 -10   0   2      155.29      166.42      6.50 o 
  -8   0   2      111.98      171.88      6.10 o 
  -6   0   2      521.86      532.75      8.66 o 
  -4   0   2     1504.32     1419.06     14.25 o 
  -2   0   2     8631.02     8459.63     67.33 o 
   0   0   2     1245.67     1257.82     13.77 o 
   2   0   2        5.91        4.59      2.67 o 
   4   0   2    10763.56    10428.75     81.17 o 
   6   0   2     2412.15     2389.48     33.13 o 
   8   0   2      899.87      913.10     17.67 o 
  10   0   2       16.49       10.35      2.53 o 
  12   0   2     3193.79     3021.41     88.52 o 
  14   0   2     1913.59     1831.62     19.32 o 
  16   0   2      260.23      266.64      8.80 o 
  18   0   2       13.35       26.53      5.13 o 
  20   0   2       10.76        8.17      6.46 o 
  22   0   2       79.32       91.12      8.35 o 
  24   0   2      705.55      631.26     16.98 o 
  26   0   2      118.07       94.41     13.12 o 
  28   0   2       52.53       33.20     18.76 o 
 -29   1   2       37.08       41.55     13.57 o 
 -27   1   2      112.51      141.57     11.12 o 
 -25   1   2        0.00        2.83      7.96 o 
 -23   1   2       19.39       23.79      6.22 o 
 -21   1   2       63.87       69.38      5.87 o 
 -19   1   2      695.83      701.59     10.67 o 
 -17   1   2       51.47       53.42      4.34 o 
 -15   1   2      272.66      258.28      6.43 o 
 -13   1   2     1202.66     1159.37     11.01 o 
 -11   1   2      524.66      512.65      7.31 o 
  -9   1   2        0.08        2.71      2.41 o 
  -7   1   2     4264.54     4415.46     25.64 o 
  -5   1   2     2306.41     2370.10     16.47 o 
  -3   1   2     3100.77     3074.26     18.91 o 
  -1   1   2        2.19        3.78      1.90 o 
   1   1   2     7327.22     7445.35     41.00 o 
   3   1   2      520.41      583.36      5.43 o 
   5   1   2     3070.26     3119.28     28.30 o 
   7   1   2      109.88      110.37      5.26 o 
   9   1   2      444.57      465.72      9.58 o 
  11   1   2     1286.13     1254.33     12.02 o 
  13   1   2        3.03       -0.13      2.01 o 
  15   1   2      440.73      399.74      5.89 o 
  17   1   2      111.74      111.53      4.50 o 
  19   1   2      185.29      178.03      6.26 o 
  21   1   2       11.97        6.36      4.51 o 
  23   1   2       33.15       25.40      5.60 o 
  25   1   2       59.17       48.46      7.51 o 
  27   1   2       62.61       78.58     10.25 o 
  29   1   2       38.72       27.95     14.78 o 
 -28   2   2      263.46      282.47     15.91 o 
 -26   2   2       96.15       79.20     11.28 o 
 -24   2   2      118.55      108.56      8.56 o 
 -22   2   2      105.03      116.74      7.18 o 
 -20   2   2      436.08      429.47     10.37 o 
 -18   2   2     2188.37     2066.41     17.67 o 
 -16   2   2        0.48       -3.25      3.72 o 
 -14   2   2      608.93      594.83      8.50 o 
 -12   2   2     1317.35     1281.38     11.76 o 
 -10   2   2      556.86      569.42      7.38 o 
  -8   2   2     2147.20     2426.12     16.66 o 
  -6   2   2      692.57      686.55      7.39 o 
  -4   2   2     3629.41     3713.49     22.10 o 
  -2   2   2     3176.88     3193.35     19.17 o 
   0   2   2        6.27        8.45      1.92 o 
   2   2   2     5026.03     5494.35     33.54 o 
   4   2   2     8016.47     8444.27     43.88 o 
   6   2   2     1114.75     1143.19     13.62 o 
   8   2   2       59.78       67.04      4.61 o 
  10   2   2     1400.99     1361.59     19.76 o 
  12   2   2     3436.86     3416.26     34.38 o 
  14   2   2     1355.70     1242.55     11.82 o 
  16   2   2       53.25       47.49      3.48 o 
  18   2   2      406.04      430.93      7.04 o 
  20   2   2      198.61      200.27      6.42 o 
  22   2   2       47.85       48.87      5.26 o 
  24   2   2      237.16      250.07     10.35 o 
  26   2   2       27.91       26.56      8.10 o 
  28   2   2        1.36       10.64     13.16 o 
 -27   3   2       94.96       81.20     16.53 o 
 -25   3   2        0.59        4.59      8.06 o 
 -23   3   2       20.58       24.82      7.07 o 
 -21   3   2       44.45       58.27      6.75 o 
 -19   3   2      972.53      981.63     13.15 o 
 -17   3   2      122.31      124.88      7.68 o 
 -15   3   2       19.82       12.07      4.23 o 
 -13   3   2      260.19      255.08      6.70 o 
 -11   3   2       59.03       70.44      4.03 o 
  -9   3   2       13.90       15.52      3.06 o 
  -7   3   2     2120.83     2215.43     15.38 o 
  -5   3   2      189.92      220.93      4.90 o 
  -3   3   2     1321.39     1247.96      9.63 o 
  -1   3   2       68.51       93.70      3.13 o 
   1   3   2     4930.68     5028.59     30.71 o 
   3   3   2     1536.74     1618.03     11.79 o 
   5   3   2     2549.50     2595.08     16.32 o 
   7   3   2      692.82      713.38      6.59 o 
   9   3   2       77.11       80.72      3.37 o 
  11   3   2      151.58      141.84      4.12 o 
  13   3   2      896.17      851.03     12.89 o 
  15   3   2     2496.75     2419.16     20.94 o 
  17   3   2       43.90       45.48      4.46 o 
  19   3   2        0.05       -1.78      4.94 o 
  21   3   2        8.44       20.88      7.29 o 
  23   3   2      272.13      239.84     10.92 o 
  25   3   2        3.92      -10.31     10.31 o 
  27   3   2       10.50        5.06     12.20 o 
 -26   4   2       20.08       -0.87     16.21 o 
 -24   4   2       11.21       19.21     11.74 o 
 -22   4   2       40.23       53.49      7.30 o 
 -20   4   2        8.03        6.02      6.17 o 
 -18   4   2      270.72      252.81      8.60 o 
 -16   4   2      144.98      133.00      6.07 o 
 -14   4   2       59.52       60.85      4.87 o 
 -12   4   2       45.41       52.87      4.37 o 
 -10   4   2       94.73      105.64      4.79 o 
  -8   4   2     2360.33     2462.73     17.66 o 
  -6   4   2      147.05      136.23      5.29 o 
  -4   4   2      221.83      217.72      5.30 o 
  -2   4   2        0.45        4.67      2.89 o 
   0   4   2       10.19       13.52      2.50 o 
   2   4   2     2047.55     2039.48     13.08 o 
   4   4   2      143.52      166.42      5.46 o 
   6   4   2       64.04       72.45      3.48 o 
   8   4   2        4.88       10.45      2.86 o 
  10   4   2       91.02      102.62      3.87 o 
  12   4   2       65.47       68.18      4.19 o 
  14   4   2      612.75      606.81      8.11 o 
  16   4   2       27.44       28.28      6.23 o 
  18   4   2        0.17       -1.59      6.77 o 
  20   4   2       13.98       16.10      7.88 o 
  22   4   2       18.33       49.45     13.23 o 
  24   4   2      293.73      337.67     24.70 o 
  26   4   2       54.12       60.63     21.11 o 
 -23   5   2       53.75       53.35     19.39 o 
 -21   5   2       98.87      101.56      9.81 o 
 -19   5   2      325.25      332.37     11.28 o 
 -17   5   2       20.17       23.60      6.31 o 
 -15   5   2        0.28       -0.94      5.47 o 
 -13   5   2        0.04        5.82      5.65 o 
 -11   5   2        0.01       -2.66      4.36 o 
  -9   5   2       88.38       81.39      5.00 o 
  -7   5   2       51.76       57.11      4.42 o 
  -5   5   2        8.28        5.22      3.74 o 
  -3   5   2       91.14       86.33      4.33 o 
  -1   5   2        0.19        1.52      3.67 o 
   1   5   2     1012.58     1000.44      9.37 o 
   3   5   2     1483.74     1523.50     11.69 o 
   5   5   2      527.70      485.94      9.61 o 
   7   5   2      189.95      200.11      6.07 o 
   9   5   2       45.05       57.08      4.58 o 
  11   5   2        0.56        1.89      4.11 o 
  13   5   2      995.70      963.64     11.45 o 
  15   5   2     1117.95     1056.80     11.87 o 
  17   5   2       44.09       43.61      6.40 o 
  19   5   2       22.48       33.89     10.35 o 
  21   5   2       13.58        0.64     11.97 o 
  23   5   2       26.11       35.30     15.84 o 
 -20   6   2       99.16       93.70     14.25 o 
 -18   6   2        4.38       13.11      9.95 o 
 -16   6   2       84.15      100.90      9.31 o 
 -14   6   2       33.17       37.73      7.63 o 
 -12   6   2      110.96      113.41      6.97 o 
 -10   6   2        5.07        0.57      5.73 o 
  -8   6   2      696.99      654.51     10.69 o 
  -6   6   2        2.54       -0.20      4.80 o 
  -4   6   2      122.63      124.79      6.21 o 
  -2   6   2      241.39      240.40      6.78 o 
   0   6   2        0.85        0.05      4.57 o 
   2   6   2       80.12       82.74      5.10 o 
   4   6   2      413.17      396.67      7.73 o 
   6   6   2       19.85        9.48      5.45 o 
   8   6   2       34.37       40.26      5.64 o 
  10   6   2      170.39      183.27      7.13 o 
  12   6   2      475.59      465.93     11.45 o 
  14   6   2       90.86      106.96      9.65 o 
  16   6   2        8.72        0.68      7.63 o 
  18   6   2      225.72      220.66     12.66 o 
  20   6   2       84.64       79.64     16.89 o 
 -17   7   2        3.73        9.27     16.62 o 
 -15   7   2       60.71       52.20     11.40 o 
 -13   7   2       19.42       30.10      9.55 o 
 -11   7   2        4.65       13.86      9.49 o 
  -9   7   2       89.54       96.43     10.87 o 
  -7   7   2       10.59        4.77      7.42 o 
  -5   7   2      221.84      238.89      8.33 o 
  -3   7   2       32.94       35.26      6.74 o 
  -1   7   2       33.02       36.55      6.39 o 
   1   7   2      272.62      275.23      8.89 o 
   3   7   2       48.52       30.95      6.63 o 
   5   7   2      202.84      191.97      9.59 o 
   7   7   2        3.42        6.13      8.54 o 
   9   7   2      101.46      119.44     10.19 o 
  11   7   2      178.32      180.24     11.44 o 
  13   7   2      101.05       72.21     12.83 o 
  15   7   2       72.17       44.80     13.61 o 
  17   7   2       18.63       17.70     14.36 o 
 -10   8   2       11.79       19.25     15.57 o 
  -8   8   2      153.59      168.19     13.45 o 
  -6   8   2      192.53      191.72     13.65 o 
  -4   8   2        0.12       -4.57     10.81 o 
  -2   8   2       35.49       29.55     10.68 o 
   0   8   2       69.11       46.68     10.75 o 
   2   8   2       98.54       90.25     12.98 o 
   4   8   2        4.19      -10.04     14.23 o 
   6   8   2        1.98       12.47     15.88 o 
   8   8   2        0.76        5.69     16.31 o 
  10   8   2        1.90        9.00     16.85 o 
 -29   1   3      182.55      206.30     34.08 o 
 -27   1   3      311.76      361.29     18.51 o 
 -25   1   3      513.67      509.63     15.59 o 
 -23   1   3      128.94      159.99      8.74 o 
 -21   1   3       66.54       70.79      6.64 o 
 -19   1   3      246.88      246.93      8.20 o 
 -17   1   3     8462.50     8309.02     48.96 o 
 -15   1   3      201.94      229.33      6.93 o 
 -13   1   3      461.71      411.79      7.62 o 
 -11   1   3       25.28       31.64      3.25 o 
  -9   1   3      664.70      596.23      7.70 o 
  -7   1   3     7860.27     8593.23     46.96 o 
  -5   1   3      599.65      552.37      6.75 o 
  -3   1   3      260.44      215.41      4.75 o 
  -1   1   3      271.55      257.86      4.71 o 
   1   1   3     1024.55     1063.67      8.44 o 
   3   1   3     1443.51     1302.21      9.62 o 
   5   1   3     2500.74     2834.60     18.66 o 
   7   1   3      527.03      556.87      7.99 o 
   9   1   3      216.85      228.94      6.59 o 
  11   1   3       16.58       17.33      3.93 o 
  13   1   3      143.12      128.09      5.32 o 
  15   1   3     1459.41     1354.77     11.99 o 
  17   1   3     1331.34     1241.23     11.47 o 
  19   1   3      112.78      122.66      6.54 o 
  21   1   3        9.06       10.36      6.09 o 
  23   1   3       10.83        5.19      6.82 o 
  25   1   3        7.22       12.05      9.28 o 
  27   1   3       52.74       63.02     12.20 o 
 -28   2   3       62.06      118.25     23.27 o 
 -26   2   3       40.95       57.52     11.91 o 
 -24   2   3       25.64       33.30      9.19 o 
 -22   2   3      135.11      138.05      8.39 o 
 -20   2   3        0.04        3.61      6.43 o 
 -18   2   3       13.02        9.07      5.29 o 
 -16   2   3      899.23      906.88     11.84 o 
 -14   2   3        7.02        2.82      4.04 o 
 -12   2   3       19.92       28.62      3.79 o 
 -10   2   3       12.81        9.39      3.09 o 
  -8   2   3      207.76      238.02      5.62 o 
  -6   2   3       29.77       23.96      2.90 o 
  -4   2   3        9.41        4.16      2.46 o 
  -2   2   3        4.39        7.10      2.36 o 
   0   2   3      587.01      582.50      5.95 o 
   2   2   3      584.11      606.38      7.10 o 
   4   2   3       54.78       95.65      3.28 o 
   6   2   3        1.47        0.40      2.72 o 
   8   2   3        0.22        3.61      4.35 o 
  10   2   3       19.60       26.34      4.49 o 
  12   2   3       87.02       87.79      6.02 o 
  14   2   3      694.89      705.01     13.01 o 
  16   2   3      751.40      708.63     11.67 o 
  18   2   3       11.56        1.20      5.28 o 
  20   2   3       73.98       79.83      8.26 o 
  22   2   3        8.26        2.67      8.74 o 
  24   2   3       53.01       30.35     11.19 o 
  26   2   3      101.63      120.60     14.55 o 
  28   2   3        0.55       11.19     24.50 o 
 -27   3   3      192.83      230.96     19.34 o 
 -25   3   3        3.41       20.75     14.75 o 
 -23   3   3        0.92       -6.94      8.80 o 
 -21   3   3       16.11       10.74      7.21 o 
 -19   3   3      145.55      140.24      7.62 o 
 -17   3   3      685.76      661.54     11.59 o 
 -15   3   3       18.52       19.28      4.81 o 
 -13   3   3       29.56       30.80      4.44 o 
 -11   3   3      347.13      348.11      8.71 o 
  -9   3   3      393.40      408.52      7.55 o 
  -7   3   3      172.60      197.69      5.68 o 
  -5   3   3        4.13        5.25      2.88 o 
  -3   3   3      854.80      875.10      9.44 o 
  -1   3   3     1342.05     1363.26     10.70 o 
   1   3   3      707.94      737.04      6.71 o 
   5   3   3     2009.69     2152.68     14.61 o 
   7   3   3      823.77      818.86      8.39 o 
   9   3   3      538.91      535.32      8.22 o 
  11   3   3       76.28       79.80      6.66 o 
  13   3   3       46.28       49.85      6.17 o 
  15   3   3     2182.61     2143.26     25.81 o 
  17   3   3        3.72        6.75      5.26 o 
  19   3   3       23.98       40.39      6.62 o 
  21   3   3        9.62       21.96      9.12 o 
  23   3   3       87.82       98.63     12.59 o 
  25   3   3      484.94      558.81     23.05 o 
  27   3   3       10.35        4.02     35.26 o 
 -24   4   3       33.65       24.69     11.98 o 
 -22   4   3        0.03        5.80      9.69 o 
 -20   4   3        0.45        5.68      7.75 o 
 -18   4   3       43.16       44.82      6.61 o 
 -16   4   3       77.00       80.96      7.10 o 
 -14   4   3      238.87      238.99      7.85 o 
 -12   4   3        0.68        1.66      4.55 o 
 -10   4   3      336.41      321.65      7.93 o 
  -8   4   3      722.61      674.30      9.29 o 
  -6   4   3      463.75      421.96      7.33 o 
  -4   4   3       17.48       22.54      3.35 o 
  -2   4   3      455.05      449.18      6.70 o 
   0   4   3     2941.80     2834.39     20.36 o 
   2   4   3     2976.91     3056.22     20.09 o 
   4   4   3      213.58      245.25      5.60 o 
   6   4   3      366.44      370.95      6.35 o 
   8   4   3      784.44      773.03      8.55 o 
  10   4   3      534.97      524.01      9.64 o 
  12   4   3       66.42       66.86      5.49 o 
  14   4   3     2087.90     1999.19     19.71 o 
  16   4   3       53.79       55.08      7.16 o 
  18   4   3       26.93       22.02      8.88 o 
  20   4   3      117.00      116.85     10.53 o 
  22   4   3      186.05      203.79     13.90 o 
  24   4   3       32.22       31.43     14.74 o 
 -23   5   3       41.74       37.94     22.79 o 
 -21   5   3       67.10       84.16     11.08 o 
 -19   5   3        0.11        2.15      8.97 o 
 -17   5   3        1.29       -6.12      8.27 o 
 -15   5   3      132.92      137.62      7.52 o 
 -13   5   3       54.77       45.70      6.09 o 
 -11   5   3      142.69      146.60      6.56 o 
  -9   5   3       34.72       46.16      5.17 o 
  -7   5   3      194.71      204.71      7.46 o 
  -5   5   3      778.59      776.36     10.19 o 
  -3   5   3       35.71       33.46      4.33 o 
  -1   5   3       10.88        7.29      3.69 o 
   1   5   3        3.03        8.04      3.57 o 
   3   5   3     1006.28      937.64     10.76 o 
   5   5   3       41.65       51.19      5.04 o 
   7   5   3       28.64       31.45      4.40 o 
   9   5   3        0.01       -4.07      4.07 o 
  11   5   3        4.78        7.11      4.44 o 
  13   5   3        0.04        7.09      6.48 o 
  15   5   3       52.41       59.07     10.92 o 
  17   5   3       34.23       28.24     10.06 o 
  19   5   3       60.09       64.89     12.34 o 
  21   5   3       28.01       21.27     15.01 o 
  23   5   3       46.61       15.10     43.88 o 
 -20   6   3        2.80       18.46     15.31 o 
 -18   6   3        0.55        0.34     10.95 o 
 -16   6   3       79.54       73.70     10.53 o 
 -14   6   3       19.81       31.92      8.92 o 
 -12   6   3        8.75       27.20      7.09 o 
 -10   6   3        0.39        4.95      6.46 o 
  -8   6   3      166.54      161.81      7.46 o 
  -6   6   3      120.81      132.95      6.71 o 
  -4   6   3      154.46      169.62      6.58 o 
  -2   6   3        0.50       -0.39      5.20 o 
   0   6   3       80.80       90.32      5.20 o 
   2   6   3      438.40      411.65      7.89 o 
   4   6   3      229.58      225.50      7.88 o 
   6   6   3      108.02      148.66      7.29 o 
   8   6   3        0.30        4.58      5.98 o 
  10   6   3       32.62       36.39      6.16 o 
  12   6   3       41.54       36.29      6.41 o 
  14   6   3      142.00      169.23     12.26 o 
  16   6   3       98.83       94.80     14.82 o 
  18   6   3       15.90       17.20     14.56 o 
  20   6   3        0.83      -16.93     16.93 o 
 -15   7   3       30.06       24.38     13.14 o 
 -13   7   3        6.82      -10.42     11.08 o 
 -11   7   3       45.73       43.87     10.12 o 
  -9   7   3       66.25       53.24      8.85 o 
  -7   7   3        0.53       15.89     13.31 o 
  -5   7   3      486.05      501.92     13.49 o 
  -3   7   3        2.56       12.60      7.09 o 
  -1   7   3       14.13       13.80      7.62 o 
   1   7   3        4.68       12.52      6.77 o 
   3   7   3      683.72      607.15     16.82 o 
   5   7   3        4.13        7.20     12.55 o 
   7   7   3       26.23       43.64     10.50 o 
   9   7   3        3.45        3.85     13.08 o 
  11   7   3        0.76        3.69      9.95 o 
  13   7   3       36.54       31.76     12.45 o 
  15   7   3        1.75       32.54     16.47 o 
  -8   8   3       75.01       71.10     14.64 o 
  -6   8   3      349.77      320.08     16.18 o 
  -4   8   3      144.86      162.28     14.42 o 
  -2   8   3       18.12       37.09     13.82 o 
   0   8   3       23.71        8.61     15.49 o 
   2   8   3        4.75       -2.01     18.96 o 
   4   8   3      195.12      169.48     21.80 o 
   6   8   3      254.18      244.08     25.93 o 
   8   8   3       44.05       76.06     19.01 o 
 -28   0   4      232.79      192.89     59.36 o 
 -26   0   4        8.73       36.00     28.55 o 
 -24   0   4        2.46        5.98     12.43 o 
 -22   0   4        0.39        1.51     10.42 o 
 -20   0   4      631.62      580.52     17.79 o 
 -18   0   4      932.96      842.01     18.08 o 
 -16   0   4      768.27      664.30     15.68 o 
 -14   0   4      406.42      391.71     13.57 o 
 -12   0   4      728.47      690.95     13.49 o 
 -10   0   4     1487.58     1521.84     21.39 o 
  -8   0   4      907.74      911.84     13.94 o 
  -6   0   4     2381.64     2713.41     26.49 o 
  -4   0   4      310.93      326.25      8.24 o 
  -2   0   4     5487.42     5361.84     43.44 o 
   0   0   4     2469.11     2469.03     22.85 o 
   2   0   4     1112.87     1075.34     13.44 o 
   4   0   4      437.71      505.53      9.24 o 
   6   0   4     7481.81     7891.52     64.96 o 
   8   0   4     2739.57     2617.23     32.15 o 
  10   0   4     1264.48     1258.25     16.44 o 
  12   0   4      166.96      151.52      7.53 o 
  14   0   4       36.60       41.77      5.80 o 
  16   0   4     6567.65     6552.76     62.15 o 
  18   0   4      291.64      269.41     10.65 o 
  20   0   4       13.02       21.17      6.72 o 
  22   0   4       42.63       42.11      8.26 o 
  24   0   4      173.87      178.54     10.94 o 
  26   0   4      116.90      150.41     13.84 o 
 -27   1   4       58.81       56.46     14.74 o 
 -25   1   4       73.85       84.95     12.60 o 
 -23   1   4        2.41       -4.65      8.33 o 
 -21   1   4       21.56       19.35      7.38 o 
 -19   1   4       15.79       20.34      6.36 o 
 -17   1   4      268.64      283.36      8.70 o 
 -15   1   4      488.27      488.45      9.59 o 
 -13   1   4       36.80       52.85      4.61 o 
 -11   1   4      162.87      161.73      5.80 o 
  -9   1   4        2.03        0.03      3.05 o 
  -7   1   4       91.30       98.11      4.57 o 
  -5   1   4     1419.19     1471.22     12.37 o 
  -3   1   4       40.66       42.36      3.27 o 
  -1   1   4       59.13       53.32      3.14 o 
   1   1   4       26.05       29.98      2.65 o 
   3   1   4      628.80      603.30      7.25 o 
   5   1   4      154.64      176.11      4.71 o 
   7   1   4      184.00      185.63      4.33 o 
   9   1   4       34.45       35.46      2.44 o 
  11   1   4      119.03      121.55      6.33 o 
  13   1   4      133.69      140.99      6.50 o 
  15   1   4      102.71       91.87      5.28 o 
  17   1   4        8.66        3.98      5.20 o 
  19   1   4      147.50      137.86      7.74 o 
  21   1   4      165.85      156.65      8.88 o 
  23   1   4       18.46       21.46      8.78 o 
  25   1   4        0.63        1.74     10.63 o 
  27   1   4      123.19      133.91     21.46 o 
 -26   2   4      137.65      154.60     14.52 o 
 -24   2   4       35.35       25.14     12.78 o 
 -22   2   4        4.06        7.33      8.20 o 
 -20   2   4       83.94       70.88      7.79 o 
 -18   2   4       74.76       63.59      6.57 o 
 -16   2   4     1115.34     1040.64     13.70 o 
 -14   2   4      102.77       87.39      5.39 o 
 -12   2   4       14.73        8.80      4.68 o 
 -10   2   4       22.30       30.27      3.85 o 
  -8   2   4        9.27       10.69      3.37 o 
  -6   2   4      616.24      664.12     11.94 o 
  -4   2   4       21.40       26.25      3.10 o 
  -2   2   4      300.63      278.44      5.63 o 
   0   2   4      275.96      277.68      5.30 o 
   2   2   4      726.50      686.26      7.96 o 
   4   2   4     1245.60     1320.64     10.88 o 
   6   2   4     1286.14     1359.69     11.26 o 
   8   2   4      473.91      440.51      7.99 o 
  10   2   4      839.78      798.52     13.52 o 
  12   2   4      740.59      683.30     12.86 o 
  14   2   4      368.41      364.84     14.10 o 
  16   2   4     2593.75     2575.72     28.00 o 
  18   2   4       21.02       25.35      5.69 o 
  20   2   4      192.97      196.91      9.91 o 
  22   2   4       35.85       58.27      8.32 o 
  24   2   4       22.92       43.72     10.42 o 
  26   2   4      242.03      326.74     35.11 o 
 -25   3   4       44.17       16.67     13.60 o 
 -23   3   4       38.50       50.50     11.71 o 
 -21   3   4        0.74       15.87      9.44 o 
 -19   3   4       65.62       79.40      7.64 o 
 -17   3   4      215.27      238.73      9.14 o 
 -15   3   4     2181.94     2148.59     19.80 o 
 -13   3   4       25.98       17.73      5.48 o 
 -11   3   4       48.78       47.92      4.90 o 
  -9   3   4      422.80      416.28      8.38 o 
  -7   3   4      319.28      307.86      7.21 o 
  -5   3   4     1681.47     1661.78     14.38 o 
  -3   3   4      924.90      904.02      9.96 o 
  -1   3   4      199.36      220.99      7.26 o 
   1   3   4       27.14       25.38      3.74 o 
   3   3   4       75.34       67.31      3.71 o 
   5   3   4      318.26      290.04      5.60 o 
   7   3   4        1.95       -2.89      2.89 o 
   9   3   4       35.72       34.95      4.03 o 
  11   3   4       52.31       53.70      6.89 o 
  13   3   4       84.94       85.30      7.83 o 
  15   3   4        1.02       -5.57      7.14 o 
  17   3   4        0.00       -6.07      9.08 o 
  19   3   4       76.42       60.05      9.67 o 
  21   3   4       38.65       36.21      8.51 o 
  23   3   4        1.28      -11.77     11.77 o 
  25   3   4        7.37       -8.17     19.57 o 
 -24   4   4        2.20       16.15     14.88 o 
 -22   4   4       34.53       29.93     11.63 o 
 -20   4   4       10.88       25.49     12.76 o 
 -18   4   4        4.96        9.50      8.52 o 
 -16   4   4      274.89      280.23     10.19 o 
 -14   4   4        9.40        2.41      6.25 o 
 -12   4   4       27.73       27.04      5.68 o 
 -10   4   4       26.98       30.63      5.33 o 
  -8   4   4        3.43        2.35      4.98 o 
  -6   4   4        7.85        7.71      4.20 o 
  -4   4   4      428.34      436.36      7.94 o 
  -2   4   4        0.40        4.23      3.50 o 
   0   4   4       19.70       22.33      3.18 o 
   2   4   4        0.65       -0.96      3.64 o 
   4   4   4       23.37       42.60      4.05 o 
   6   4   4      422.04      404.64      6.53 o 
   8   4   4        6.00       -3.34      6.54 o 
  10   4   4        0.06        7.34      5.86 o 
  12   4   4       16.01       32.58      5.93 o 
  14   4   4        0.77       -7.00      7.00 o 
  16   4   4       91.44       91.77      7.78 o 
  18   4   4        0.51        8.57     12.14 o 
  20   4   4        5.61       -8.82      8.82 o 
  22   4   4       24.70       51.72     12.56 o 
  24   4   4       19.74       35.26     35.26 o 
 -21   5   4       11.19       11.81     13.14 o 
 -19   5   4       48.54       32.98     12.34 o 
 -17   5   4       66.12       79.47     10.43 o 
 -15   5   4      970.54      933.58     17.07 o 
 -13   5   4       92.28       84.64      7.43 o 
 -11   5   4      171.66      166.98      8.02 o 
  -9   5   4      200.42      184.77      7.35 o 
  -7   5   4       10.66       16.73      5.09 o 
  -5   5   4      641.44      630.64     10.17 o 
  -3   5   4     1000.60      999.58     11.92 o 
  -1   5   4      143.12      132.35      5.70 o 
   1   5   4        0.91        0.75      4.46 o 
   3   5   4       56.43       75.52      5.68 o 
   5   5   4      118.65      123.12      5.96 o 
   7   5   4      137.55      127.20      6.99 o 
   9   5   4        5.69        2.11      5.91 o 
  11   5   4       80.99       73.59      7.39 o 
  13   5   4      166.11      174.20     13.23 o 
  15   5   4       37.47       46.12      8.82 o 
  17   5   4        2.24        2.00     13.90 o 
  19   5   4       49.38       12.99     15.67 o 
  21   5   4        1.87      -22.76     22.76 o 
 -18   6   4        8.51       -6.90     13.67 o 
 -16   6   4        0.06        5.45     14.55 o 
 -14   6   4        6.81       10.36     10.88 o 
 -12   6   4      115.97      117.18     10.48 o 
 -10   6   4      132.36      143.93      8.93 o 
  -8   6   4       24.09       23.14      7.21 o 
  -6   6   4       17.80       22.11      6.66 o 
  -4   6   4     1038.58     1026.99     13.91 o 
  -2   6   4       10.58       11.13      5.51 o 
   0   6   4       29.45       37.73      4.87 o 
   2   6   4       48.48       60.04      6.44 o 
   4   6   4      689.36      618.36     12.45 o 
   6   6   4      333.91      362.69     11.18 o 
   8   6   4       46.77       52.31      7.38 o 
  10   6   4       77.03       84.46      7.07 o 
  12   6   4      134.05      142.25     14.46 o 
  14   6   4      276.81      274.29     15.83 o 
  16   6   4       61.51       70.43     15.79 o 
  18   6   4       19.96       24.10     23.95 o 
 -13   7   4        9.79       17.65     21.36 o 
 -11   7   4        1.01       15.37     13.33 o 
  -9   7   4       20.14       -0.67     11.34 o 
  -7   7   4      138.49      112.76     12.29 o 
  -5   7   4      329.47      346.17     14.15 o 
  -3   7   4       57.39       74.15      9.15 o 
  -1   7   4       18.20       33.05      8.04 o 
   1   7   4       11.70        7.29      9.81 o 
   3   7   4       44.29       16.88     11.19 o 
   5   7   4      281.39      252.91     15.54 o 
   7   7   4       30.49       20.99     12.48 o 
   9   7   4        5.83       -9.89     13.51 o 
  11   7   4        3.33       31.60     12.76 o 
  13   7   4        3.18      -10.20     23.45 o 
  -2   8   4       13.99       42.89     21.32 o 
   0   8   4        0.10       30.56     17.90 o 
   2   8   4        0.51        0.03     33.69 o 
 -25   1   5       35.98       21.54     14.58 o 
 -23   1   5       78.07       89.37     12.18 o 
 -21   1   5       50.64       54.84     10.29 o 
 -19   1   5      360.89      356.11     11.39 o 
 -17   1   5       85.28       84.96      6.93 o 
 -15   1   5       33.55       42.53      5.81 o 
 -13   1   5     1037.85      961.87     12.73 o 
 -11   1   5      124.94      151.73      6.15 o 
  -9   1   5      189.41      209.31      6.55 o 
  -7   1   5       25.09       22.96      3.87 o 
  -5   1   5      570.02      608.04      8.67 o 
  -3   1   5     2292.60     2180.15     16.49 o 
  -1   1   5       25.63       25.93      3.18 o 
   1   1   5        7.97       15.61      3.08 o 
   3   1   5        0.00        7.57      3.36 o 
   5   1   5       75.65       49.20      3.93 o 
   7   1   5     1024.37     1000.88     10.16 o 
   9   1   5      234.93      241.68      6.79 o 
  11   1   5       99.48      102.60      4.23 o 
  13   1   5      187.56      191.87      7.66 o 
  15   1   5       81.92       90.40      6.30 o 
  17   1   5     1625.23     1603.78     16.58 o 
  19   1   5        6.12        2.36      7.31 o 
  21   1   5       88.19      104.05      9.09 o 
  23   1   5        2.83        6.78      9.52 o 
  25   1   5        4.91       19.22     12.87 o 
 -24   2   5      228.16      277.92     17.73 o 
 -22   2   5       22.12       66.53     13.30 o 
 -20   2   5      183.93      215.96     11.03 o 
 -18   2   5        0.85        4.41      7.32 o 
 -16   2   5      677.36      615.61     12.67 o 
 -14   2   5        5.82        0.25      5.32 o 
 -12   2   5      322.55      294.50      8.74 o 
 -10   2   5      142.71      143.07      6.40 o 
  -8   2   5        6.60       13.12      4.11 o 
  -6   2   5      684.14      683.81      9.58 o 
  -4   2   5      172.88      189.61      5.96 o 
  -2   2   5     1572.42     1493.23     13.14 o 
   0   2   5       94.09      103.43      4.23 o 
   2   2   5      329.21      331.08      6.99 o 
   4   2   5      271.21      275.49      6.45 o 
   6   2   5      611.69      614.51      8.31 o 
   8   2   5       69.40      100.08      4.80 o 
  10   2   5      567.76      547.22     10.35 o 
  12   2   5      650.51      623.54     14.66 o 
  14   2   5      131.15      147.92      8.93 o 
  16   2   5       92.19       83.77      8.74 o 
  18   2   5     1116.83     1105.56     16.10 o 
  20   2   5       12.16        9.85      7.63 o 
  22   2   5       48.88       73.80     11.31 o 
  24   2   5        0.20       -2.70     17.71 o 
 -23   3   5        9.87       15.41     13.81 o 
 -21   3   5      176.43      193.65     13.29 o 
 -19   3   5      236.56      198.32     11.44 o 
 -17   3   5       73.91       74.45      8.09 o 
 -15   3   5      156.53      176.09      8.54 o 
 -13   3   5      547.82      494.67     13.58 o 
 -11   3   5      260.32      272.53      8.55 o 
  -9   3   5       57.00       57.70      5.34 o 
  -7   3   5       50.85       37.17      4.68 o 
  -5   3   5      254.81      261.71      7.41 o 
  -3   3   5     1390.05     1331.34     13.08 o 
  -1   3   5        0.51        1.73      3.44 o 
   1   3   5       21.66       18.49      4.15 o 
   3   3   5       69.32       69.41      4.71 o 
   5   3   5       18.99        8.38      3.50 o 
   7   3   5      590.16      521.20      8.82 o 
   9   3   5       74.01       59.70      5.81 o 
  11   3   5        5.10       -0.41      4.99 o 
  13   3   5       11.06       12.33      8.03 o 
  15   3   5       22.37       17.78      8.63 o 
  17   3   5      107.50      106.52     10.95 o 
  19   3   5       22.62       24.73     10.91 o 
  21   3   5        0.27      -13.35     13.35 o 
  23   3   5       28.37       41.95     22.09 o 
 -22   4   5        6.10       33.16     15.44 o 
 -20   4   5       21.47       37.03     13.12 o 
 -18   4   5        6.63       15.76     11.07 o 
 -16   4   5      475.00      414.49     14.24 o 
 -14   4   5      577.12      511.85     13.00 o 
 -12   4   5       28.89       22.76      6.64 o 
 -10   4   5       89.19       92.87      6.85 o 
  -8   4   5       67.09       64.72      6.07 o 
  -6   4   5        5.62        9.80      5.71 o 
  -4   4   5     1474.04     1493.54     14.83 o 
  -2   4   5     1377.22     1341.76     12.87 o 
   0   4   5       31.54       28.30      5.05 o 
   2   4   5       71.78       68.25      5.10 o 
   4   4   5       21.29       23.61      4.42 o 
   6   4   5      219.91      216.86     11.60 o 
   8   4   5       66.86       58.42      7.02 o 
  10   4   5       20.06       23.13      6.73 o 
  12   4   5       52.40       58.16      7.43 o 
  14   4   5       71.73       87.65     10.64 o 
  16   4   5      366.79      351.53     17.76 o 
  18   4   5      487.79      498.33     27.02 o 
  20   4   5       71.08       41.01     18.13 o 
  22   4   5       23.88       43.74     36.15 o 
 -19   5   5        0.09       15.65     15.74 o 
 -17   5   5       42.15       36.10     12.16 o 
 -15   5   5       63.12       78.60     11.03 o 
 -13   5   5       82.11       88.79      9.64 o 
 -11   5   5        4.37       20.39      7.54 o 
  -9   5   5       32.39       24.12      6.66 o 
  -7   5   5      222.83      227.24      8.36 o 
  -5   5   5      428.57      428.71     10.20 o 
  -3   5   5       39.25       51.63      5.54 o 
  -1   5   5       16.57       14.23      5.82 o 
   1   5   5      410.97      400.19     13.01 o 
   3   5   5      314.16      311.60     12.26 o 
   5   5   5      185.90      205.79      7.98 o 
   7   5   5      564.49      500.42     14.17 o 
   9   5   5        0.23       22.87      8.43 o 
  11   5   5      199.17      210.46     12.86 o 
  13   5   5       29.05       36.95     11.37 o 
  15   5   5       37.80       43.86     11.84 o 
  17   5   5       28.02       41.95     19.86 o 
  19   5   5       50.61       28.94     32.52 o 
 -16   6   5      156.61      162.34     21.19 o 
 -14   6   5      208.85      170.41     14.67 o 
 -12   6   5       94.53      102.15     14.01 o 
 -10   6   5       73.70       54.37     10.56 o 
  -8   6   5        0.02        0.61     13.04 o 
  -6   6   5       46.60       42.82     11.03 o 
  -4   6   5      250.53      231.09      9.48 o 
  -2   6   5      341.47      342.53     11.49 o 
   0   6   5        1.53        1.97      8.44 o 
   2   6   5        5.05        1.71      7.84 o 
   4   6   5       21.62       34.02      9.65 o 
   6   6   5        0.29        2.27      8.12 o 
   8   6   5        1.77       -4.38      7.39 o 
  10   6   5       46.56       50.97     14.07 o 
  12   6   5        7.42       27.00     14.45 o 
  14   6   5        5.59       20.70     20.27 o 
  16   6   5        9.76        1.43     28.53 o 
  -9   7   5       13.32       10.76     14.66 o 
  -7   7   5      124.08      117.76     15.50 o 
  -5   7   5      164.96      155.94     17.81 o 
  -3   7   5        1.31       20.97     13.76 o 
  -1   7   5       32.63       37.13     14.37 o 
   1   7   5      143.43      166.95     15.17 o 
   3   7   5      120.56       92.95     14.64 o 
   5   7   5       37.24       44.16     14.89 o 
   7   7   5      111.32      103.27     15.53 o 
   9   7   5        2.69      -15.50     15.50 o 
 -24   0   6      242.53      290.65     27.53 o 
 -22   0   6      128.84      157.09     20.36 o 
 -20   0   6      130.26      156.01     17.86 o 
 -18   0   6       22.11       26.79     11.98 o 
 -16   0   6        0.27       11.36     10.85 o 
 -14   0   6      635.68      567.26     17.30 o 
 -12   0   6      338.00      278.78     12.23 o 
 -10   0   6       35.75       21.70      7.94 o 
  -8   0   6       13.16       17.53      6.92 o 
  -6   0   6        0.05       19.97      6.17 o 
  -4   0   6      881.98      847.19     15.58 o 
  -2   0   6     1087.21     1103.68     16.78 o 
   0   0   6     2256.48     2239.86     24.25 o 
   2   0   6       40.02       37.23      6.25 o 
   4   0   6      215.68      210.73      9.68 o 
   6   0   6      268.09      284.62     11.13 o 
   8   0   6      124.93      144.83      8.02 o 
  10   0   6      143.47      125.58     11.02 o 
  12   0   6      218.67      234.51     11.45 o 
  14   0   6      807.83      767.17     15.35 o 
  16   0   6      276.62      269.82     10.37 o 
  18   0   6        0.00       -1.00      6.80 o 
  20   0   6      602.95      609.61     13.64 o 
  22   0   6      195.33      179.80     21.09 o 
  24   0   6      196.16      232.96     32.58 o 
 -23   1   6        8.09       38.09     15.93 o 
 -21   1   6        0.06       11.15     12.34 o 
 -19   1   6       12.81        9.33     10.56 o 
 -17   1   6        0.01        7.85      7.48 o 
 -15   1   6        0.39        1.41      6.74 o 
 -13   1   6        4.32       -3.36      6.16 o 
 -11   1   6        2.31        5.32      5.32 o 
  -9   1   6       62.97       64.11      5.46 o 
  -7   1   6       37.04       33.90      5.15 o 
  -5   1   6       11.65       23.37      4.45 o 
  -3   1   6      170.74      190.15      6.44 o 
  -1   1   6      207.26      203.52      6.43 o 
   1   1   6       99.80      104.08      4.77 o 
   3   1   6      195.55      209.57      7.03 o 
   5   1   6       21.20       23.81      4.87 o 
   7   1   6       17.10       28.70      4.50 o 
   9   1   6      164.13      154.78      8.28 o 
  11   1   6        2.98        5.45      3.94 o 
  13   1   6        2.13       -1.39      6.09 o 
  15   1   6       18.17       27.47      6.68 o 
  17   1   6      153.84      158.60      8.25 o 
  19   1   6       93.95       97.46      8.07 o 
  21   1   6        0.02       -5.51      9.02 o 
  23   1   6       37.26       41.63     13.84 o 
 -22   2   6       84.92      118.19     15.96 o 
 -20   2   6       78.92      103.94     12.57 o 
 -18   2   6      125.86      136.69     12.05 o 
 -16   2   6      144.40      135.63      8.99 o 
 -14   2   6      471.85      445.83     12.00 o 
 -12   2   6      290.72      258.25      8.96 o 
 -10   2   6       65.70       62.70      6.10 o 
  -8   2   6      153.36      154.80      7.12 o 
  -6   2   6      144.67      157.17      6.55 o 
  -4   2   6      337.56      327.55      9.70 o 
  -2   2   6     1714.47     1722.06     15.43 o 
   0   2   6      181.45      185.08      5.94 o 
   2   2   6       74.43       79.73      5.31 o 
   4   2   6       79.78       70.67      5.07 o 
   6   2   6        1.03       -2.55      4.61 o 
   8   2   6      302.06      249.16     10.58 o 
  10   2   6        3.25       11.17      6.03 o 
  12   2   6      115.07      126.83      7.64 o 
  14   2   6       82.69      103.91      7.90 o 
  16   2   6        0.07        0.10      7.62 o 
  18   2   6       72.55       70.23      7.54 o 
  20   2   6      211.38      250.47     12.95 o 
  22   2   6        8.98       -2.00     18.11 o 
 -21   3   6       32.96       29.64     15.49 o 
 -19   3   6       13.26       24.46     13.49 o 
 -17   3   6      124.35      148.51     11.89 o 
 -15   3   6      217.66      214.77     13.52 o 
 -13   3   6        0.12       12.20      7.16 o 
 -11   3   6       65.74       68.02      7.01 o 
  -9   3   6        3.12        6.58      6.72 o 
  -7   3   6       65.62       82.03      6.33 o 
  -5   3   6        4.11        2.92      5.21 o 
  -3   3   6     1128.70     1085.61     13.02 o 
  -1   3   6       28.03       38.54      4.21 o 
   1   3   6        0.27        1.89      5.34 o 
   3   3   6      345.01      378.23      9.14 o 
   5   3   6      343.11      306.54      9.20 o 
   7   3   6      140.42      126.50      6.00 o 
   9   3   6       56.74       49.88      7.31 o 
  11   3   6        0.10       -0.13      6.77 o 
  13   3   6      159.95      163.63      8.80 o 
  15   3   6       37.59       54.07     11.02 o 
  17   3   6      158.54      153.00     14.07 o 
  19   3   6      434.20      448.56     32.87 o 
  21   3   6       67.48       69.99     29.45 o 
 -18   4   6       83.60       60.35     14.78 o 
 -16   4   6       91.52       93.42     13.81 o 
 -14   4   6        5.49       -6.34     10.24 o 
 -12   4   6      127.21      128.72      9.85 o 
 -10   4   6       75.84       56.30      8.00 o 
  -8   4   6       58.12       64.01      8.03 o 
  -6   4   6       87.38       82.04      7.39 o 
  -4   4   6        8.38        8.06      5.98 o 
  -2   4   6      345.18      347.62      8.66 o 
   0   4   6       50.47       65.74      6.33 o 
   2   4   6      104.13      113.08      6.38 o 
   4   4   6       53.04       55.79      5.86 o 
   6   4   6       29.39       28.21      5.64 o 
   8   4   6      636.16      565.54     15.75 o 
  10   4   6        1.84       17.17      8.40 o 
  12   4   6       83.55       60.32      9.79 o 
  14   4   6        0.66       -3.46      9.48 o 
  16   4   6        8.09        6.84     19.53 o 
  18   4   6      126.58       86.49     20.45 o 
 -17   5   6       92.97      100.84     25.42 o 
 -15   5   6      282.78      252.65     19.89 o 
 -13   5   6       24.58       23.90     11.89 o 
 -11   5   6        4.79       15.48     10.29 o 
  -9   5   6        9.52       10.52      8.87 o 
  -7   5   6       77.34       66.04      8.48 o 
  -5   5   6       10.47       16.62      7.46 o 
  -3   5   6      431.61      418.70     10.28 o 
  -1   5   6        0.68       17.57      7.49 o 
   1   5   6        1.77       10.41      6.77 o 
   3   5   6       65.96       68.80      8.20 o 
   5   5   6      106.83      119.45      9.50 o 
   7   5   6       47.08       55.41     10.49 o 
   9   5   6        0.25        1.79     12.26 o 
  11   5   6        0.71       15.05     12.16 o 
  13   5   6       62.89       58.47     21.57 o 
  15   5   6       14.76       18.75     21.80 o 
 -12   6   6       14.51       59.16     24.18 o 
 -10   6   6        0.82       10.30     13.56 o 
  -8   6   6        0.09        3.31     13.17 o 
  -6   6   6        5.52       -3.78     11.78 o 
  -4   6   6       19.99       30.94     13.49 o 
  -2   6   6       20.63       19.64     11.56 o 
   0   6   6      107.64      129.28     11.46 o 
   2   6   6       14.22       11.55     12.13 o 
   4   6   6       26.68       12.31     10.00 o 
   6   6   6       64.47       64.15     11.67 o 
   8   6   6      158.75      137.66     16.93 o 
  10   6   6        1.70       16.59     23.90 o 
  12   6   6        5.90      -18.26     24.34 o 
 -21   1   7        0.00        7.28     17.38 o 
 -19   1   7      117.93      109.09     15.68 o 
 -17   1   7       72.69       84.10     12.75 o 
 -15   1   7      215.81      253.98     13.65 o 
 -13   1   7      428.77      402.17     15.79 o 
 -11   1   7      328.16      321.60     10.40 o 
  -9   1   7      426.01      404.67     11.10 o 
  -7   1   7      313.95      332.08     10.03 o 
  -5   1   7      396.52      402.63     10.09 o 
  -3   1   7      399.22      370.73     10.86 o 
  -1   1   7     3006.50     3020.45     22.73 o 
   1   1   7       30.36       45.05      5.18 o 
   3   1   7      150.21      169.40      7.43 o 
   5   1   7        0.56       -4.56      6.16 o 
   7   1   7       70.48       75.25      6.58 o 
   9   1   7      442.60      380.67     13.77 o 
  11   1   7      190.05      190.48      7.81 o 
  13   1   7        8.46       17.91      5.22 o 
  15   1   7       18.56       29.27      8.67 o 
  17   1   7       28.55       30.75      9.10 o 
  19   1   7       78.90      100.60     11.51 o 
  21   1   7      234.09      240.55     30.79 o 
 -20   2   7       76.02      110.02     17.15 o 
 -18   2   7        1.22       18.25     15.18 o 
 -16   2   7        8.43       12.29     12.97 o 
 -14   2   7        6.54        7.94     10.74 o 
 -12   2   7       39.10       68.40      9.44 o 
 -10   2   7       16.52       26.70      8.57 o 
  -8   2   7        3.25       -6.25      6.42 o 
  -6   2   7        8.70       18.76      5.99 o 
  -4   2   7        8.40        4.42      6.16 o 
  -2   2   7        3.44        0.07      5.62 o 
   0   2   7       17.24       21.29      6.26 o 
   2   2   7      280.64      285.81      9.34 o 
   4   2   7      158.57      163.74      7.22 o 
   6   2   7       14.14       14.85      6.49 o 
   8   2   7        1.13        5.72      5.80 o 
  10   2   7      312.59      264.23     10.94 o 
  12   2   7      155.39      166.34     10.23 o 
  14   2   7      117.34      115.05      9.78 o 
  16   2   7       10.25       22.13      9.89 o 
  18   2   7      113.90       93.90     18.32 o 
  20   2   7       10.06      -12.46     19.36 o 
 -17   3   7       10.11       16.82     13.92 o 
 -15   3   7       72.84       94.91     13.49 o 
 -13   3   7      228.99      219.77     13.49 o 
 -11   3   7       59.68       79.96     10.62 o 
  -9   3   7        0.31        5.47      8.90 o 
  -7   3   7       58.19       55.51      7.77 o 
  -5   3   7      300.54      319.12     10.30 o 
  -3   3   7      304.47      293.24      9.61 o 
  -1   3   7      225.05      217.06     10.09 o 
   1   3   7        3.64        9.90      6.65 o 
   3   3   7      120.04      132.32      7.48 o 
   5   3   7      207.71      204.77      7.98 o 
   7   3   7       85.08       94.17      6.76 o 
   9   3   7      102.70       94.06     10.46 o 
  11   3   7        3.18        5.52      9.55 o 
  13   3   7      120.71      110.92     10.91 o 
  15   3   7       45.38       57.50     24.93 o 
  17   3   7        5.07       15.42     33.92 o 
 -16   4   7        0.46       39.00     19.70 o 
 -14   4   7        5.70        3.50     15.48 o 
 -12   4   7      140.00      145.63     13.92 o 
 -10   4   7       48.41       64.24     12.02 o 
  -8   4   7       21.42       20.26     10.13 o 
  -6   4   7       36.55       31.21      8.89 o 
  -4   4   7       56.74       56.40      7.84 o 
  -2   4   7      205.80      233.17     11.37 o 
   0   4   7        8.32       24.03      8.67 o 
   2   4   7      207.62      234.76     11.55 o 
   4   4   7        0.98       11.66      7.17 o 
   6   4   7       46.08       70.35      7.97 o 
   8   4   7       52.14       70.67     12.35 o 
  10   4   7       59.75       45.61     13.21 o 
  12   4   7       43.92       51.37     17.23 o 
  14   4   7        0.00       10.79     29.54 o 
  16   4   7       54.23       10.71     37.93 o 
 -11   5   7      175.18      223.25     21.27 o 
  -9   5   7       14.43       46.31     14.10 o 
  -7   5   7        1.69       18.03     20.26 o 
  -5   5   7        0.17       14.08     10.77 o 
  -3   5   7       30.23       30.85     11.40 o 
  -1   5   7       16.27       40.19     11.29 o 
   1   5   7        4.89        3.20     12.22 o 
   3   5   7        6.86       12.46      9.01 o 
   5   5   7       24.32       22.33     12.25 o 
   7   5   7       54.29       51.62     15.71 o 
   9   5   7        0.30        1.75     21.55 o 
  11   5   7       21.42       44.15     22.50 o 
  -4   6   7        0.10      -11.30     16.53 o 
  -2   6   7        8.88      -13.94     16.04 o 
   0   6   7       29.42       22.80     14.49 o 
   2   6   7      110.72      110.09     16.47 o 
   4   6   7       17.28       13.33     17.86 o 
 -16   0   8        0.26       18.35     22.35 o 
 -14   0   8       92.88       84.85     22.91 o 
 -12   0   8      108.96      108.15     20.16 o 
 -10   0   8       18.84       34.34     21.46 o 
  -8   0   8       41.11       46.80     12.96 o 
  -6   0   8       60.90       49.75     12.97 o 
  -4   0   8      468.95      472.32     17.89 o 
  -2   0   8      276.20      269.95     13.93 o 
   0   0   8      346.04      336.70     14.45 o 
   2   0   8       32.96       49.52     10.75 o 
   4   0   8       63.83       49.13     11.36 o 
   6   0   8       60.56       59.95     12.03 o 
   8   0   8       33.49       41.16     11.16 o 
  10   0   8      146.89      131.72     16.26 o 
  12   0   8      130.34      139.69     13.52 o 
  14   0   8        3.97       -1.66     12.26 o 
  16   0   8        9.18       14.20     11.63 o 
 -17   1   8        2.50       19.84     17.04 o 
 -15   1   8        4.64       -5.28     14.17 o 
 -13   1   8       10.18        6.77     12.95 o 
 -11   1   8       35.03       51.54     11.82 o 
  -9   1   8        0.01       -7.05     15.56 o 
  -7   1   8       88.88       84.55     10.21 o 
  -5   1   8      100.55      104.31      8.95 o 
  -3   1   8       25.56       43.75      7.43 o 
  -1   1   8       45.64       52.67      7.20 o 
   1   1   8      385.15      414.95     12.61 o 
   3   1   8       26.30       21.20      7.50 o 
   5   1   8       51.68       57.76      8.95 o 
   7   1   8        1.18       -7.67      7.67 o 
   9   1   8       51.75       50.88      9.87 o 
  11   1   8       96.51      108.32      8.70 o 
  13   1   8        5.68       12.04      7.70 o 
  15   1   8        4.77        0.88     14.79 o 
  17   1   8       17.47       14.56     18.05 o 
 -16   2   8        0.04      -14.44     19.13 o 
 -14   2   8       14.01       20.31     14.47 o 
 -12   2   8       36.89       32.58     14.97 o 
 -10   2   8       85.08      116.12     13.00 o 
  -8   2   8        0.32       -6.92     10.46 o 
  -6   2   8        3.39        2.57      9.25 o 
  -4   2   8      111.70      101.98      9.06 o 
  -2   2   8      106.26       99.75      9.57 o 
   0   2   8       87.41       99.49      9.35 o 
   2   2   8        5.21       13.48      8.48 o 
   4   2   8        0.39       -8.74      8.74 o 
   6   2   8       45.56       53.26      8.91 o 
   8   2   8       79.44       82.19     10.12 o 
  10   2   8        0.01        0.96     10.22 o 
  12   2   8       66.52       81.86     18.61 o 
  14   2   8        1.09       17.73     17.87 o 
  16   2   8       17.80       33.74     19.49 o 
 -13   3   8        2.37       -8.08     22.79 o 
 -11   3   8       39.91       26.20     17.50 o 
  -9   3   8       10.33        6.35     14.27 o 
  -7   3   8       99.52      113.43     12.33 o 
  -5   3   8       57.90       49.45     10.46 o 
  -3   3   8       19.66       31.87     11.23 o 
  -1   3   8      271.48      272.81     19.52 o 
   1   3   8      794.42      800.79     19.80 o 
   3   3   8        5.50       15.30      9.60 o 
   5   3   8       51.42       56.94     10.34 o 
   7   3   8        2.00       18.45     10.12 o 
   9   3   8        4.52       23.13     21.94 o 
  11   3   8      122.60      156.18     19.00 o 
  13   3   8      129.65      159.03     22.12 o 
 -10   4   8      165.82      191.36     21.39 o 
  -8   4   8        8.71        2.11     16.80 o 
  -6   4   8       47.07       50.24     18.61 o 
  -4   4   8       24.15       48.59     16.74 o 
  -2   4   8        4.68      -14.39     14.39 o 
   0   4   8       21.62       21.84     13.27 o 
   2   4   8        1.58       20.64     10.80 o 
   4   4   8        5.08       15.61     11.50 o 
   6   4   8       25.51       35.29     15.77 o 
   8   4   8        7.13       37.09     20.70 o 
  10   4   8       11.24      -19.87     22.06 o 
  -3   5   8        3.06       19.82     42.98 o 
  -1   5   8      114.33       93.04     22.48 o 
   1   5   8      327.92      337.07     22.14 o 
   3   5   8       44.42       52.71     20.07 o 
 -11   1   9       55.80       40.74     19.88 o 
  -9   1   9        2.57        7.59     17.21 o 
  -7   1   9       67.70       82.79     17.03 o 
  -5   1   9       92.11      123.03     16.25 o 
  -3   1   9      271.04      267.41     17.77 o 
  -1   1   9       88.83       90.16     16.94 o 
   1   1   9       43.56       39.07     14.10 o 
   3   1   9      414.68      483.80     27.38 o 
   5   1   9       98.42       82.21     15.93 o 
   7   1   9      217.57      230.42     20.03 o 
   9   1   9       43.54       77.25     23.07 o 
  11   1   9       21.87       44.41     30.98 o 
  -8   2   9       80.33       89.29     20.16 o 
  -6   2   9        0.38        1.43     16.23 o 
  -4   2   9       59.69       85.21     20.49 o 
  -2   2   9        0.09       -2.04     22.47 o 
   0   2   9      146.41      134.47     18.19 o 
   2   2   9       75.89       80.58     17.47 o 
   4   2   9       16.28       50.79     19.18 o 
   6   2   9        1.88       11.79     17.38 o 
   8   2   9        7.09      -14.53     14.59 o 
  -5   3   9       64.58       -9.06     28.38 o 
  -3   3   9       30.55       54.70     21.15 o 
  -1   3   9        3.34       21.62     21.15 o 
   1   3   9       20.86       28.19     18.11 o 
   3   3   9       63.30       42.91     22.08 o 
   5   3   9        4.43      -18.31     18.31 o 
                                                 
