# Supplementary material for: Poly[μ6-(naphthalene-2,6-di­carboxyl­ato)-bis­(aqua­lithium)]
Source: Acta Crystallogr Sect E Struct Rep Online. 2014 Jul 2;70(Pt 8):m288. doi: 10.1107/S1600536814013130 (PMC4158488; doi:10.1107/S1600536814013130)
Supplement: Supplementary file 3 [file e-70-0m288-Isup3.mol]

?
 OpenBabel05151417343D

 15 12  0  0  0  0  0  0  0  0999 V2000
    1.4722    2.8787    3.1521 O   0  0  0  0  0  0  0  0  0  0  0  0
    1.3963    5.1767    5.2351 H   0  0  0  0  0  0  0  0  0  0  0  0
    1.2881    6.4641    4.7681 H   0  0  0  0  0  0  0  0  0  0  0  0
    1.3848    5.6168    4.5534 O   0  0  0  0  0  0  0  0  0  0  0  0
   -1.2022    5.1622    2.5697 O   0  0  0  0  0  0  0  0  0  0  0  0
    1.9109    2.1742    4.0917 C   0  0  0  0  0  0  0  0  0  0  0  0
    3.3889    1.9134    4.1783 C   0  0  0  0  0  0  0  0  0  0  0  0
    4.1949    2.2049    3.1162 C   0  0  0  0  0  0  0  0  0  0  0  0
    3.8336    2.5134    2.2824 H   0  0  0  0  0  0  0  0  0  0  0  0
    5.5970    1.9706    3.1697 C   0  0  0  0  0  1  0  0  0  0  0  0
    5.2899    1.1559    5.4543 C   0  0  0  0  0  0  0  0  0  0  0  0
    5.7011    0.7969    6.3048 H   0  0  0  0  0  0  0  0  0  0  0  0
    3.9514    1.3691    5.3639 C   0  0  0  0  0  0  0  0  0  0  0  0
    3.3759    1.1920    6.1014 H   0  0  0  0  0  0  0  0  0  0  0  0
    0.7073    4.6679    3.0439 Li  0  0  0  0  0  0  0  0  0  0  0  0
  1  6  1  0  0  0  0
  4  3  1  0  0  0  0
  4  2  1  0  0  0  0
  6  7  2  0  0  0  0
  7 13  1  0  0  0  0
  8 10  1  0  0  0  0
  8  7  1  0  0  0  0
  9  8  1  0  0  0  0
 11 12  1  0  0  0  0
 13 11  2  0  0  0  0
 13 14  1  0  0  0  0
 15  1  1  0  0  0  0
M  RAD  4   5   3   6   2   8   2  11   2
M  END
